# Supplementary material for: [4-(4-Meth­oxy­phen­yl)-2-(pyridin-3-yl)-1,3-thia­zol-5-yl][4-(tri­fluoro­meth­yl)phen­yl]methanone
Source: Acta Crystallogr Sect E Struct Rep Online. 2013 Aug 17;69(Pt 9):o1434. doi: 10.1107/S1600536813021259 (PMC3884424; doi:10.1107/S1600536813021259)
Supplement: Supplementary file 1 [file e-69-o1434-sup1.cif]

##############################################################################
#                                                                            #
# This CIF contains the data in a paper accepted for publication in          #
# Acta Crystallographica Section E. It conforms to the requirements of       #
# Notes for Authors for Acta Crystallographica Section E, and has been       #
# peer reviewed under the auspices of the IUCr Commission on Journals.       #
#                                                                            #
# Full details of the Crystallographic Information File format               #
# are given in the paper "The Crystallographic Information File (CIF):       #
# a New Standard Archive File for Crystallography" by S. R. Hall, F. H.      #
# Allen and I. D. Brown [Acta Cryst. (1991), A47, 655-685].                  #
#                                                                            #
# The current version of the core CIF dictionary is obtainable from          #
# ftp://ftp.iucr.org/pub/cif_core.dic.                                       #
#                                                                            #
# Software is freely available for graphical display of the structure(s)     #
# in this CIF. For information consult the CIF software page                 #
# http://www.iucr.org/resources/cif/software.                                #
#                                                                            #
# This file may be used for bona fide research purposes within the           #
# scientific community so long as proper attribution is given to the journal # 
# article from which it was obtained.                                        #
#                                                                            #
##############################################################################
data_global
_audit_creation_method     'PLATON <TABLE ACC> option'
_journal_date_recd_electronic     2013-07-18
_journal_date_accepted     2013-07-30
_journal_name_full     'Acta Crystallographica, Section E'
_journal_year     2013
_journal_volume     69
_journal_issue      9
_journal_page_first     o1434
_journal_page_last     o1434
_journal_paper_category     QO
_journal_paper_doi     10.1107/S1600536813021259
_journal_coeditor_code     SU2625
_publ_contact_author_name
;
'Dr. Lokanath, N. K.'
;
_publ_contact_author_address
;
Department of Studies in Physics
Manasagangotri
University of Mysore
Mysore 570 006
India
;
_publ_contact_author_email     'lokanath@physics.uni-mysore.ac.in'
_publ_contact_author_fax     '+91-821-2419333'
_publ_contact_author_phone     '+91-821-2419610'
_publ_section_title
;\
[4-(4-Methoxyphenyl)-2-(pyridin-3-yl)-1,3-thiazol-5-yl][4-(trifluoromethyl)\
phenyl]methanone
;
loop_
    _publ_author_name
    _publ_author_address
    'Pampa, K. J.'
;
Department of Studies in Microbiology
Manasagangotri,
University of Mysore,
Mysore 570 006, India
;
    'Abdoh, M. M. M.'
;
Department of Physics
Faculty of Science
An Najah National University
Nabtus, West Bank
Palestinian Territories
;
    'Swaroop, T. R.'
;
Department of Studies in Chemistry
Manasagangotri,
University of Mysore,
Mysore 570 006, India
;
    'Rangappa, K. S.'
;
Department of Studies in Chemistry
Manasagangotri,
University of Mysore,
Mysore 570 006, India
;
    'Lokanath, N. K.'
;
Department of Studies in Physics
Manasagangotri,
University of Mysore,
Mysore 570 006, India
;
data_I
_chemical_name_systematic
;\
[4-(4-Methoxyphenyl)-2-(pyridin-3-yl)-1,3-thiazol-5-yl][4-\
(trifluoromethyl)phenyl]methanone
;
_chemical_formula_moiety     'C23 H15 F3 N2 O2 S'
_chemical_formula_sum     'C23 H15 F3 N2 O2 S'
_chemical_formula_iupac     'C23 H15 F3 N2 O2 S'
_chemical_formula_weight     440.44
_symmetry_cell_setting     orthorhombic
_symmetry_space_group_name_H-M     'P b c a'
_symmetry_space_group_name_Hall     '-P 2ac 2ab'
loop_
    _symmetry_equiv_pos_site_id
    _symmetry_equiv_pos_as_xyz
    1 x,y,z
    2 1/2-x,-y,1/2+z
    3 1/2+x,1/2-y,-z
    4 -x,1/2+y,1/2-z
    5 -x,-y,-z
    6 1/2+x,y,1/2-z
    7 1/2-x,1/2+y,z
    8 x,1/2-y,1/2+z
_cell_length_a     19.4157(5)
_cell_length_b     7.6564(2)
_cell_length_c     27.4040(7)
_cell_angle_alpha     90
_cell_angle_beta     90
_cell_angle_gamma     90
_cell_volume     4073.73(18)
_cell_formula_units_Z     8
_cell_measurement_reflns_used     3352
_cell_measurement_theta_min     3.2
_cell_measurement_theta_max     64.1
_cell_measurement_temperature     273
_cell_special_details
;
;
_exptl_crystal_description     'plate'
_exptl_crystal_colour     'yellow'
_exptl_crystal_size_max     0.18
_exptl_crystal_size_mid     0.18
_exptl_crystal_size_min     0.10
_exptl_crystal_size_rad     ?
_exptl_crystal_density_diffrn     1.436
_exptl_crystal_density_meas     ?
_exptl_crystal_density_method     'Not Measured'
_exptl_crystal_F_000     1808
_exptl_absorpt_coefficient_mu     1.865
_exptl_absorpt_correction_type     multi-scan
_exptl_absorpt_process_details     '(SADABS; Bruker, 2006)'
_exptl_absorpt_correction_T_min     0.753
_exptl_absorpt_correction_T_max     0.753
_exptl_special_details
;
Spectroscopic data for the title compound: IR (KBr, cm^-1^): 2971, 2916, 1635,
1580, 1513, 1345, 1182, 1021. ^1^H NMR (DMSO, 400 MHz) \d: 9.31 (d, J=1.9 Hz,
1H, Ar---H); 8.79 (d, J=4.6 Hz, 1.6 Hz, 1H, Ar---H), 8.49 (m, 1H, Ar---H),
7.79 (d, J=8.4 Hz, 2H, Ar---H), 7.62--7.69 (m, 3H, Ar---H), 7.45 (d,J=8.2 Hz,
2H, Ar-h), 3.70 (s, 3H, OMe).
;
_diffrn_ambient_temperature     273
_diffrn_radiation_type     'CuK\a'
_diffrn_radiation_wavelength     1.54178
_diffrn_radiation_source     'Bruker MicroStar microfocus rotating anode'
_diffrn_radiation_monochromator     'Helios multilayer optics'
_diffrn_measurement_device_type     'Bruker X8 Proteum'
_diffrn_measurement_method     '\f and \w scans'
_diffrn_detector_area_resol_mean     10.7
_diffrn_reflns_number     35383
_diffrn_reflns_av_R_equivalents     0.0406
_diffrn_reflns_av_sigmaI/netI     0.0235
_diffrn_reflns_theta_min     3.23
_diffrn_reflns_theta_max     64.10
_diffrn_reflns_theta_full     64.10
_diffrn_measured_fraction_theta_max     0.991
_diffrn_measured_fraction_theta_full     0.991
_diffrn_reflns_limit_h_min     -14
_diffrn_reflns_limit_h_max     22
_diffrn_reflns_limit_k_min     -8
_diffrn_reflns_limit_k_max     8
_diffrn_reflns_limit_l_min     -26
_diffrn_reflns_limit_l_max     31
_diffrn_reflns_reduction_process
;
;
_refine_special_details
;
Refinement on <i>F</i>^2^ for ALL reflections except those flagged by the user
for potential systematic errors. Weighted <i>R</i>-factors <i>wR</i> and all
goodnesses of fit <i>S</i> are based on <i>F</i>^2^, conventional
<i>R</i>-factors <i>R</i> are based on <i>F</i>, with <i>F</i> set to zero for
negative <i>F</i>^2^. The observed criterion of <i>F</i>^2^ > \s(<i>F</i>^2^)
is used only for calculating -<i>R</i>-factor-obs <i>etc</i>. and is not
relevant to the choice of reflections for refinement. <i>R</i>-factors based
on <i>F</i>^2^ are statistically about twice as large as those based on
<i>F</i>, and <i>R</i>-factors based on ALL data will be even larger.
;
_reflns_number_total     3352
_reflns_number_gt     3140
_reflns_threshold_expression     I>2\s(I)
_refine_ls_structure_factor_coef     Fsqd
_refine_ls_matrix_type     full
_refine_ls_R_factor_all     0.0568
_refine_ls_R_factor_gt     0.0551
_refine_ls_wR_factor_gt     0.1597
_refine_ls_wR_factor_ref     0.1621
_refine_ls_goodness_of_fit_ref     1.051
_refine_ls_restrained_S_all     1.051
_refine_ls_number_reflns     3352
_refine_ls_number_parameters     281
_refine_ls_number_restraints     0
_refine_ls_number_constraints     ?
_refine_ls_hydrogen_treatment     constr
_refine_ls_weighting_scheme     calc
_refine_ls_weighting_details
         'calc w=1/[\s^2^(Fo^2^)+(0.1015P)^2^+1.9272P] where P=(Fo^2^+2Fc^2^)/3'
_atom_sites_solution_hydrogens     geom
_atom_sites_solution_primary     direct
_atom_sites_solution_secondary     difmap
_refine_ls_shift/su_max     0.001
_refine_ls_shift/su_mean     0.000
_refine_diff_density_max     0.793
_refine_diff_density_min     -0.371
_refine_ls_extinction_method     none
loop_
    _atom_type_symbol
    _atom_type_description
    _atom_type_scat_dispersion_real
    _atom_type_scat_dispersion_imag
    _atom_type_scat_source
    S S 0.3331 0.5567 'International Tables Vol C Tables 4.2.6.8 and 6.1.1.4'
    O O 0.0492 0.0322 'International Tables Vol C Tables 4.2.6.8 and 6.1.1.4'
    N N 0.0311 0.0180 'International Tables Vol C Tables 4.2.6.8 and 6.1.1.4'
    F F 0.0727 0.0534 'International Tables Vol C Tables 4.2.6.8 and 6.1.1.4'
    H H 0.0000 0.0000 'International Tables Vol C Tables 4.2.6.8 and 6.1.1.4'
    C C 0.0181 0.0091 'International Tables Vol C Tables 4.2.6.8 and 6.1.1.4'
_computing_data_collection     'APEX2 (Bruker, 2006)'
_computing_cell_refinement     'SAINT (Bruker, 2006)'
_computing_data_reduction     'SAINT (Bruker, 2006)'
_computing_structure_solution     'SHELXS97 (Sheldrick, 2008)'
_computing_structure_refinement     'SHELXL97 (Sheldrick, 2008)'
_computing_molecular_graphics     'Mercury (Macrae <i>et al.</i>, 2008)'
_computing_publication_material     'Mercury (Macrae <i>et al.</i>, 2008)'
loop_
    _atom_site_type_symbol
    _atom_site_label
    _atom_site_fract_x
    _atom_site_fract_y
    _atom_site_fract_z
    _atom_site_U_iso_or_equiv
    _atom_site_thermal_displace_type
    _atom_site_calc_flag
    _atom_site_refinement_flags
    _atom_site_occupancy
    S S8 0.75878(3) 0.03626(8) 0.68759(2) 0.0572(2) Uani . . 1.000
    F F27 0.96384(19) -0.4401(5) 0.93947(8) 0.1660(15) Uani . . 1.000
    F F28 0.95604(16) -0.1960(4) 0.97118(10) 0.1448(13) Uani . . 1.000
    F F29 0.87856(14) -0.3748(4) 0.98427(8) 0.1311(13) Uani . . 1.000
    O O19 0.70986(9) -0.0483(3) 0.78419(8) 0.0804(8) Uani . . 1.000
    O O30 1.09320(9) 0.1636(3) 0.86314(6) 0.0662(6) Uani . . 1.000
    N N4 0.76346(14) 0.1646(4) 0.52908(9) 0.0777(9) Uani . . 1.000
    N N11 0.88518(10) 0.1347(2) 0.68325(7) 0.0490(6) Uani . . 1.000
    C C1 0.87718(14) 0.2666(4) 0.58435(10) 0.0626(8) Uani . . 1.000
    C C2 0.87079(16) 0.3136(4) 0.53576(11) 0.0727(10) Uani . . 1.000
    C C3 0.81330(17) 0.2602(4) 0.51042(11) 0.0747(10) Uani . . 1.000
    C C5 0.77042(15) 0.1195(4) 0.57561(10) 0.0680(9) Uani . . 1.000
    C C6 0.82556(12) 0.1668(3) 0.60518(9) 0.0526(7) Uani . . 1.000
    C C7 0.82917(11) 0.1165(3) 0.65670(8) 0.0496(7) Uani . . 1.000
    C C9 0.80800(11) 0.0218(3) 0.73973(9) 0.0495(7) Uani . . 1.000
    C C10 0.87374(11) 0.0849(3) 0.73068(8) 0.0451(6) Uani . . 1.000
    C C12 0.93006(10) 0.1096(3) 0.76629(8) 0.0431(6) Uani . . 1.000
    C C13 0.91900(11) 0.1925(3) 0.81070(8) 0.0462(7) Uani . . 1.000
    C C14 0.97194(12) 0.2127(3) 0.84395(8) 0.0483(7) Uani . . 1.000
    C C15 1.03733(11) 0.1496(3) 0.83313(8) 0.0478(7) Uani . . 1.000
    C C16 1.04913(12) 0.0667(3) 0.78865(8) 0.0503(7) Uani . . 1.000
    C C17 0.99593(11) 0.0485(3) 0.75569(8) 0.0472(7) Uani . . 1.000
    C C18 0.77323(12) -0.0467(3) 0.78334(10) 0.0559(8) Uani . . 1.000
    C C20 0.81256(12) -0.1177(3) 0.82562(9) 0.0529(7) Uani . . 1.000
    C C21 0.78670(14) -0.0923(4) 0.87240(10) 0.0620(8) Uani . . 1.000
    C C22 0.82097(15) -0.1592(4) 0.91228(10) 0.0674(9) Uani . . 1.000
    C C23 0.88087(14) -0.2555(4) 0.90560(9) 0.0617(8) Uani . . 1.000
    C C24 0.90656(15) -0.2834(3) 0.85898(9) 0.0622(8) Uani . . 1.000
    C C25 0.87225(14) -0.2145(3) 0.81922(9) 0.0563(8) Uani . . 1.000
    C C26 0.9176(2) -0.3223(5) 0.94866(11) 0.0853(11) Uani . . 1.000
    C C31 1.08369(15) 0.2485(5) 0.90855(10) 0.0766(10) Uani . . 1.000
    H H1 0.91520 0.30120 0.60250 0.0750 Uiso calc R 1.000
    H H2 0.90470 0.38000 0.52050 0.0870 Uiso calc R 1.000
    H H3 0.80940 0.29390 0.47790 0.0890 Uiso calc R 1.000
    H H5 0.73590 0.05130 0.58940 0.0820 Uiso calc R 1.000
    H H13 0.87540 0.23490 0.81820 0.0550 Uiso calc R 1.000
    H H14 0.96380 0.26860 0.87350 0.0580 Uiso calc R 1.000
    H H16 1.09270 0.02380 0.78120 0.0600 Uiso calc R 1.000
    H H17 1.00420 -0.00540 0.72590 0.0570 Uiso calc R 1.000
    H H21 0.74610 -0.02990 0.87680 0.0740 Uiso calc R 1.000
    H H22 0.80410 -0.13980 0.94360 0.0810 Uiso calc R 1.000
    H H24 0.94660 -0.34800 0.85450 0.0750 Uiso calc R 1.000
    H H25 0.88930 -0.23330 0.78790 0.0680 Uiso calc R 1.000
    H H31A 1.06850 0.36620 0.90310 0.1150 Uiso calc R 1.000
    H H31B 1.12650 0.25010 0.92610 0.1150 Uiso calc R 1.000
    H H31C 1.04970 0.18690 0.92730 0.1150 Uiso calc R 1.000
loop_
    _atom_site_aniso_label
    _atom_site_aniso_U_11
    _atom_site_aniso_U_22
    _atom_site_aniso_U_33
    _atom_site_aniso_U_12
    _atom_site_aniso_U_13
    _atom_site_aniso_U_23
    S8 0.0433(4) 0.0581(4) 0.0703(4) -0.0065(2) -0.0096(2) -0.0027(3)
    F27 0.220(3) 0.201(3) 0.0771(14) 0.131(3) -0.0096(16) -0.0016(15)
    F28 0.156(2) 0.170(3) 0.1085(18) -0.018(2) -0.0384(18) -0.0087(17)
    F29 0.1320(19) 0.177(3) 0.0843(14) 0.0050(18) 0.0208(13) 0.0467(15)
    O19 0.0463(10) 0.1028(16) 0.0922(15) -0.0118(9) 0.0102(10) 0.0018(12)
    O30 0.0535(10) 0.0898(13) 0.0552(10) 0.0121(9) -0.0150(8) -0.0051(9)
    N4 0.0876(17) 0.0781(15) 0.0673(14) -0.0080(14) -0.0299(13) 0.0081(13)
    N11 0.0454(10) 0.0518(10) 0.0498(10) -0.0032(8) -0.0068(8) -0.0014(8)
    C1 0.0600(14) 0.0672(15) 0.0605(15) -0.0018(12) -0.0087(12) -0.0020(12)
    C2 0.0743(17) 0.0763(18) 0.0675(17) -0.0045(14) -0.0033(14) 0.0076(14)
    C3 0.091(2) 0.0756(18) 0.0574(15) 0.0089(16) -0.0176(15) 0.0032(13)
    C5 0.0681(16) 0.0656(15) 0.0702(16) -0.0074(13) -0.0243(13) 0.0071(13)
    C6 0.0541(13) 0.0459(11) 0.0578(13) 0.0037(10) -0.0107(10) -0.0037(10)
    C7 0.0468(12) 0.0440(11) 0.0580(13) -0.0008(9) -0.0087(10) -0.0031(10)
    C9 0.0418(11) 0.0483(12) 0.0583(13) -0.0028(9) -0.0016(10) -0.0047(10)
    C10 0.0429(11) 0.0424(10) 0.0501(11) -0.0009(9) -0.0011(9) -0.0039(9)
    C12 0.0410(11) 0.0429(10) 0.0455(11) -0.0031(9) -0.0013(8) 0.0021(8)
    C13 0.0391(11) 0.0488(12) 0.0506(12) 0.0013(9) 0.0034(9) -0.0005(9)
    C14 0.0510(12) 0.0512(12) 0.0427(11) 0.0021(10) 0.0007(9) -0.0024(9)
    C15 0.0442(11) 0.0535(12) 0.0458(11) 0.0019(9) -0.0060(9) 0.0061(9)
    C16 0.0409(11) 0.0612(13) 0.0487(12) 0.0071(10) 0.0019(9) 0.0017(10)
    C17 0.0470(11) 0.0528(12) 0.0418(11) 0.0023(9) 0.0045(9) -0.0006(9)
    C18 0.0459(12) 0.0539(13) 0.0679(15) -0.0066(10) 0.0095(11) -0.0077(11)
    C20 0.0521(13) 0.0472(12) 0.0593(13) -0.0067(10) 0.0148(10) -0.0039(10)
    C21 0.0556(14) 0.0647(14) 0.0657(15) 0.0000(12) 0.0214(12) -0.0077(12)
    C22 0.0723(17) 0.0718(16) 0.0580(15) -0.0044(14) 0.0242(13) -0.0092(12)
    C23 0.0719(16) 0.0597(14) 0.0536(14) -0.0040(13) 0.0165(12) -0.0034(11)
    C24 0.0700(16) 0.0574(14) 0.0592(14) 0.0087(12) 0.0176(12) -0.0002(11)
    C25 0.0673(15) 0.0485(13) 0.0532(13) 0.0022(11) 0.0205(11) -0.0036(10)
    C26 0.100(2) 0.097(2) 0.0589(17) 0.009(2) 0.0145(17) -0.0024(16)
    C31 0.0698(17) 0.101(2) 0.0591(16) 0.0042(16) -0.0199(13) -0.0176(15)
_geom_special_details
;
Bond distances, angles <i>etc</i>. have been calculated using the rounded
fractional coordinates. All su's are estimated from the variances of the
(full) variance-covariance matrix. The cell e.s.d.'s are taken into account in
the estimation of distances, angles and torsion angles
;
loop_
    _geom_bond_atom_site_label_1
    _geom_bond_atom_site_label_2
    _geom_bond_site_symmetry_1
    _geom_bond_site_symmetry_2
    _geom_bond_distance
    _geom_bond_publ_flag
    S8 C7 . . 1.721(2) no
    S8 C9 . . 1.723(2) no
    F27 C26 . . 1.297(5) no
    F28 C26 . . 1.369(5) no
    F29 C26 . . 1.299(4) no
    O19 C18 . . 1.231(3) no
    O30 C15 . . 1.366(3) no
    O30 C31 . . 1.416(4) no
    N4 C3 . . 1.317(4) no
    N4 C5 . . 1.328(4) no
    N11 C7 . . 1.316(3) no
    N11 C10 . . 1.373(3) no
    C1 C2 . . 1.385(4) no
    C1 C6 . . 1.384(4) no
    C2 C3 . . 1.377(4) no
    C5 C6 . . 1.391(4) no
    C6 C7 . . 1.465(3) no
    C9 C10 . . 1.387(3) no
    C9 C18 . . 1.469(4) no
    C10 C12 . . 1.478(3) no
    C12 C13 . . 1.389(3) no
    C12 C17 . . 1.392(3) no
    C13 C14 . . 1.382(3) no
    C14 C15 . . 1.390(3) no
    C15 C16 . . 1.393(3) no
    C16 C17 . . 1.379(3) no
    C18 C20 . . 1.490(4) no
    C20 C21 . . 1.390(4) no
    C20 C25 . . 1.387(3) no
    C21 C22 . . 1.378(4) no
    C22 C23 . . 1.389(4) no
    C23 C24 . . 1.388(4) no
    C23 C26 . . 1.471(4) no
    C24 C25 . . 1.382(4) no
    C1 H1 . . 0.9300 no
    C2 H2 . . 0.9300 no
    C3 H3 . . 0.9300 no
    C5 H5 . . 0.9300 no
    C13 H13 . . 0.9300 no
    C14 H14 . . 0.9300 no
    C16 H16 . . 0.9300 no
    C17 H17 . . 0.9300 no
    C21 H21 . . 0.9300 no
    C22 H22 . . 0.9300 no
    C24 H24 . . 0.9300 no
    C25 H25 . . 0.9300 no
    C31 H31A . . 0.9600 no
    C31 H31B . . 0.9600 no
    C31 H31C . . 0.9600 no
loop_
    _geom_angle_atom_site_label_1
    _geom_angle_atom_site_label_2
    _geom_angle_atom_site_label_3
    _geom_angle_site_symmetry_1
    _geom_angle_site_symmetry_2
    _geom_angle_site_symmetry_3
    _geom_angle
    _geom_angle_publ_flag
    C7 S8 C9 . . . 89.45(11) no
    C15 O30 C31 . . . 117.5(2) no
    C3 N4 C5 . . . 116.3(3) no
    C7 N11 C10 . . . 111.13(19) no
    C2 C1 C6 . . . 118.4(3) no
    C1 C2 C3 . . . 118.7(3) no
    N4 C3 C2 . . . 124.4(3) no
    N4 C5 C6 . . . 124.8(3) no
    C1 C6 C5 . . . 117.5(2) no
    C1 C6 C7 . . . 120.5(2) no
    C5 C6 C7 . . . 122.0(2) no
    S8 C7 N11 . . . 114.97(17) no
    S8 C7 C6 . . . 121.99(16) no
    N11 C7 C6 . . . 123.0(2) no
    S8 C9 C10 . . . 109.87(17) no
    S8 C9 C18 . . . 116.28(16) no
    C10 C9 C18 . . . 133.8(2) no
    N11 C10 C9 . . . 114.5(2) no
    N11 C10 C12 . . . 118.04(19) no
    C9 C10 C12 . . . 127.4(2) no
    C10 C12 C13 . . . 121.51(19) no
    C10 C12 C17 . . . 119.9(2) no
    C13 C12 C17 . . . 118.57(19) no
    C12 C13 C14 . . . 120.9(2) no
    C13 C14 C15 . . . 120.0(2) no
    O30 C15 C14 . . . 124.7(2) no
    O30 C15 C16 . . . 115.6(2) no
    C14 C15 C16 . . . 119.7(2) no
    C15 C16 C17 . . . 119.7(2) no
    C12 C17 C16 . . . 121.2(2) no
    O19 C18 C9 . . . 118.6(2) no
    O19 C18 C20 . . . 119.6(2) no
    C9 C18 C20 . . . 121.8(2) no
    C18 C20 C21 . . . 118.7(2) no
    C18 C20 C25 . . . 121.7(2) no
    C21 C20 C25 . . . 119.6(2) no
    C20 C21 C22 . . . 120.3(3) no
    C21 C22 C23 . . . 119.8(3) no
    C22 C23 C24 . . . 120.3(2) no
    C22 C23 C26 . . . 119.0(3) no
    C24 C23 C26 . . . 120.7(3) no
    C23 C24 C25 . . . 119.6(3) no
    C20 C25 C24 . . . 120.5(2) no
    F27 C26 F28 . . . 101.6(3) no
    F27 C26 F29 . . . 109.5(3) no
    F27 C26 C23 . . . 114.9(3) no
    F28 C26 F29 . . . 101.4(3) no
    F28 C26 C23 . . . 112.4(3) no
    F29 C26 C23 . . . 115.3(3) no
    C2 C1 H1 . . . 121.00 no
    C6 C1 H1 . . . 121.00 no
    C1 C2 H2 . . . 121.00 no
    C3 C2 H2 . . . 121.00 no
    N4 C3 H3 . . . 118.00 no
    C2 C3 H3 . . . 118.00 no
    N4 C5 H5 . . . 118.00 no
    C6 C5 H5 . . . 118.00 no
    C12 C13 H13 . . . 120.00 no
    C14 C13 H13 . . . 119.00 no
    C13 C14 H14 . . . 120.00 no
    C15 C14 H14 . . . 120.00 no
    C15 C16 H16 . . . 120.00 no
    C17 C16 H16 . . . 120.00 no
    C12 C17 H17 . . . 119.00 no
    C16 C17 H17 . . . 119.00 no
    C20 C21 H21 . . . 120.00 no
    C22 C21 H21 . . . 120.00 no
    C21 C22 H22 . . . 120.00 no
    C23 C22 H22 . . . 120.00 no
    C23 C24 H24 . . . 120.00 no
    C25 C24 H24 . . . 120.00 no
    C20 C25 H25 . . . 120.00 no
    C24 C25 H25 . . . 120.00 no
    O30 C31 H31A . . . 110.00 no
    O30 C31 H31B . . . 109.00 no
    O30 C31 H31C . . . 110.00 no
    H31A C31 H31B . . . 109.00 no
    H31A C31 H31C . . . 109.00 no
    H31B C31 H31C . . . 109.00 no
loop_
    _geom_torsion_atom_site_label_1
    _geom_torsion_atom_site_label_2
    _geom_torsion_atom_site_label_3
    _geom_torsion_atom_site_label_4
    _geom_torsion_site_symmetry_1
    _geom_torsion_site_symmetry_2
    _geom_torsion_site_symmetry_3
    _geom_torsion_site_symmetry_4
    _geom_torsion
    _geom_torsion_publ_flag
    C9 S8 C7 C6 . . . . -178.8(2) no
    C7 S8 C9 C10 . . . . 2.23(18) no
    C7 S8 C9 C18 . . . . -179.46(19) no
    C9 S8 C7 N11 . . . . -1.13(18) no
    C31 O30 C15 C16 . . . . 179.4(2) no
    C31 O30 C15 C14 . . . . 0.0(4) no
    C5 N4 C3 C2 . . . . 0.4(5) no
    C3 N4 C5 C6 . . . . 0.4(5) no
    C10 N11 C7 S8 . . . . -0.4(2) no
    C10 N11 C7 C6 . . . . 177.3(2) no
    C7 N11 C10 C12 . . . . -175.5(2) no
    C7 N11 C10 C9 . . . . 2.2(3) no
    C2 C1 C6 C7 . . . . -178.8(2) no
    C2 C1 C6 C5 . . . . 0.2(4) no
    C6 C1 C2 C3 . . . . 0.4(4) no
    C1 C2 C3 N4 . . . . -0.8(5) no
    N4 C5 C6 C7 . . . . 178.3(3) no
    N4 C5 C6 C1 . . . . -0.7(4) no
    C1 C6 C7 N11 . . . . -12.3(4) no
    C5 C6 C7 N11 . . . . 168.7(2) no
    C5 C6 C7 S8 . . . . -13.8(3) no
    C1 C6 C7 S8 . . . . 165.2(2) no
    S8 C9 C18 O19 . . . . -17.7(3) no
    S8 C9 C18 C20 . . . . 160.72(18) no
    C18 C9 C10 C12 . . . . -3.4(4) no
    S8 C9 C10 N11 . . . . -3.0(3) no
    S8 C9 C10 C12 . . . . 174.49(19) no
    C18 C9 C10 N11 . . . . 179.1(2) no
    C10 C9 C18 O19 . . . . 160.1(3) no
    C10 C9 C18 C20 . . . . -21.5(4) no
    N11 C10 C12 C13 . . . . 129.8(2) no
    C9 C10 C12 C17 . . . . 132.2(3) no
    N11 C10 C12 C17 . . . . -50.4(3) no
    C9 C10 C12 C13 . . . . -47.6(4) no
    C10 C12 C17 C16 . . . . -178.7(2) no
    C13 C12 C17 C16 . . . . 1.1(3) no
    C10 C12 C13 C14 . . . . 179.1(2) no
    C17 C12 C13 C14 . . . . -0.6(3) no
    C12 C13 C14 C15 . . . . 0.0(3) no
    C13 C14 C15 C16 . . . . 0.2(3) no
    C13 C14 C15 O30 . . . . 179.6(2) no
    O30 C15 C16 C17 . . . . -179.2(2) no
    C14 C15 C16 C17 . . . . 0.2(3) no
    C15 C16 C17 C12 . . . . -0.9(3) no
    O19 C18 C20 C21 . . . . -36.3(4) no
    O19 C18 C20 C25 . . . . 140.8(3) no
    C9 C18 C20 C21 . . . . 145.3(2) no
    C9 C18 C20 C25 . . . . -37.7(3) no
    C18 C20 C21 C22 . . . . 178.7(3) no
    C25 C20 C21 C22 . . . . 1.6(4) no
    C18 C20 C25 C24 . . . . -178.0(2) no
    C21 C20 C25 C24 . . . . -0.9(4) no
    C20 C21 C22 C23 . . . . -1.3(4) no
    C21 C22 C23 C24 . . . . 0.5(4) no
    C21 C22 C23 C26 . . . . 178.6(3) no
    C22 C23 C24 C25 . . . . 0.1(4) no
    C26 C23 C24 C25 . . . . -177.9(3) no
    C22 C23 C26 F27 . . . . 166.0(3) no
    C22 C23 C26 F28 . . . . -78.4(4) no
    C22 C23 C26 F29 . . . . 37.1(5) no
    C24 C23 C26 F27 . . . . -15.9(5) no
    C24 C23 C26 F28 . . . . 99.7(4) no
    C24 C23 C26 F29 . . . . -144.8(3) no
    C23 C24 C25 C20 . . . . 0.1(4) no
loop_
    _geom_hbond_atom_site_label_D
    _geom_hbond_atom_site_label_H
    _geom_hbond_atom_site_label_A
    _geom_hbond_site_symmetry_A
    _geom_hbond_distance_DH
    _geom_hbond_distance_HA
    _geom_hbond_distance_DA
    _geom_hbond_angle_DHA
    _geom_hbond_publ_flag
    C13 H13 O19 7_655 0.93 2.52 3.275(3) 138 yes
    C5 H5 Cg1 7_645 0.93 2.93 3.597(3) 129 yes
    C17 H17 Cg2 4_746 0.93 2.89 3.568(2) 131 yes
    C26 F29 Cg1 8_545 1.299(4) 3.468(3) 4.626(4) 148.6(2) yes
_iucr_refine_instructions_details
;
TITL ksr10_2 in Pbca
CELL 1.54178 19.4157 7.6564 27.4040 90.000 90.000 90.000
ZERR 8.00 0.0005 0.0002 0.0007 0.000 0.000 0.000
LATT 1
SYMM x+1/2, -y+1/2, -z
SYMM -x, y+1/2, -z+1/2
SYMM -x+1/2, -y, z+1/2
SFAC  C   H   N   O   S   F
UNIT  184  120   16  16   8  24
L.S. 14
TEMP
SIZE 0.10 0.18 0.18
ACTA
BOND $H
FMAP 2
PLAN 20
WGHT    0.101500    1.927200
FVAR       0.10834
MOLE   1
C1    1    0.877181    0.266585    0.584350    11.00000    0.05997    0.06719 =
         0.06055   -0.00203   -0.00868   -0.00176
AFIX  43
H1    2    0.915246    0.301229    0.602535    11.00000   -1.20000
AFIX   0
C2    1    0.870791    0.313635    0.535759    11.00000    0.07426    0.07627 =
         0.06752    0.00761   -0.00334   -0.00447
AFIX  43
H2    2    0.904676    0.380005    0.520544    11.00000   -1.20000
AFIX   0
C3    1    0.813296    0.260226    0.510423    11.00000    0.09053    0.07562 =
         0.05737    0.00322   -0.01757    0.00892
AFIX  43
H3    2    0.809398    0.293945    0.477938    11.00000   -1.20000
AFIX   0
N4    3    0.763465    0.164641    0.529082    11.00000    0.08759    0.07811 =
         0.06734    0.00811   -0.02990   -0.00795
C5    1    0.770419    0.119502    0.575607    11.00000    0.06812    0.06555 =
         0.07022    0.00715   -0.02429   -0.00739
AFIX  43
H5    2    0.735907    0.051306    0.589419    11.00000   -1.20000
AFIX   0
C6    1    0.825555    0.166789    0.605178    11.00000    0.05406    0.04586 =
         0.05785   -0.00370   -0.01069    0.00366
C7    1    0.829169    0.116467    0.656703    11.00000    0.04678    0.04404 =
         0.05800   -0.00312   -0.00870   -0.00077
S8    5    0.758785    0.036257    0.687590    11.00000    0.04325    0.05812 =
         0.07025   -0.00270   -0.00965   -0.00650
C9    1    0.808000    0.021758    0.739731    11.00000    0.04181    0.04828 =
         0.05832   -0.00474   -0.00163   -0.00282
C10   1    0.873736    0.084869    0.730679    11.00000    0.04288    0.04236 =
         0.05009   -0.00387   -0.00106   -0.00087
N11   3    0.885176    0.134693    0.683249    11.00000    0.04542    0.05182 =
         0.04977   -0.00138   -0.00682   -0.00318
C12   1    0.930064    0.109575    0.766291    11.00000    0.04100    0.04295 =
         0.04552    0.00213   -0.00132   -0.00314
C13   1    0.918997    0.192484    0.810701    11.00000    0.03908    0.04876 =
         0.05056   -0.00048    0.00344    0.00133
AFIX  43
H13   2    0.875372    0.234941    0.818163    11.00000   -1.20000
AFIX   0
C14   1    0.971942    0.212731    0.843949    11.00000    0.05097    0.05120 =
         0.04270   -0.00239    0.00068    0.00209
AFIX  43
H14   2    0.963834    0.268552    0.873538    11.00000   -1.20000
AFIX   0
C15   1    1.037325    0.149587    0.833127    11.00000    0.04415    0.05352 =
         0.04581    0.00613   -0.00595    0.00195
C16   1    1.049129    0.066691    0.788652    11.00000    0.04094    0.06122 =
         0.04869    0.00168    0.00187    0.00706
AFIX  43
H16   2    1.092694    0.023780    0.781219    11.00000   -1.20000
AFIX   0
C17   1    0.995926    0.048539    0.755694    11.00000    0.04697    0.05281 =
         0.04183   -0.00057    0.00452    0.00232
AFIX  43
H17   2    1.004196   -0.005432    0.725861    11.00000   -1.20000
AFIX   0
C18   1    0.773231   -0.046740    0.783339    11.00000    0.04585    0.05392 =
         0.06787   -0.00773    0.00948   -0.00656
O19   4    0.709858   -0.048276    0.784186    11.00000    0.04628    0.10276 =
         0.09219    0.00177    0.01023   -0.01183
C20   1    0.812559   -0.117689    0.825621    11.00000    0.05208    0.04725 =
         0.05928   -0.00386    0.01480   -0.00667
C21   1    0.786701   -0.092314    0.872396    11.00000    0.05564    0.06467 =
         0.06570   -0.00768    0.02141    0.00003
AFIX  43
H21   2    0.746074   -0.029924    0.876793    11.00000   -1.20000
AFIX   0
C22   1    0.820971   -0.159152    0.912275    11.00000    0.07231    0.07180 =
         0.05797   -0.00918    0.02417   -0.00436
AFIX  43
H22   2    0.804052   -0.139844    0.943563    11.00000   -1.20000
AFIX   0
C23   1    0.880870   -0.255462    0.905595    11.00000    0.07186    0.05974 =
         0.05357   -0.00344    0.01654   -0.00402
C24   1    0.906559   -0.283374    0.858981    11.00000    0.07000    0.05737 =
         0.05922   -0.00017    0.01762    0.00869
AFIX  43
H24   2    0.946622   -0.348023    0.854536    11.00000   -1.20000
AFIX   0
C25   1    0.872250   -0.214528    0.819225    11.00000    0.06730    0.04851 =
         0.05317   -0.00359    0.02049    0.00215
AFIX  43
H25   2    0.889303   -0.233253    0.787946    11.00000   -1.20000
AFIX   0
C26   1    0.917562   -0.322306    0.948660    11.00000    0.10039    0.09691 =
         0.05887   -0.00239    0.01455    0.00923
F27   6    0.963837   -0.440141    0.939469    11.00000    0.21967    0.20106 =
         0.07711   -0.00163   -0.00963    0.13056
F28   6    0.956036   -0.195995    0.971178    11.00000    0.15572    0.17006 =
         0.10852   -0.00868   -0.03843   -0.01779
F29   6    0.878561   -0.374765    0.984269    11.00000    0.13196    0.17713 =
         0.08435    0.04675    0.02085    0.00496
O30   4    1.093203    0.163555    0.863138    11.00000    0.05351    0.08980 =
         0.05523   -0.00514   -0.01497    0.01214
C31   1    1.083686    0.248536    0.908552    11.00000    0.06985    0.10050 =
         0.05907   -0.01761   -0.01987    0.00418
AFIX 137
H31A  2    1.068477    0.366208    0.903055    11.00000   -1.50000
H31B  2    1.126461    0.250067    0.926118    11.00000   -1.50000
H31C  2    1.049670    0.186927    0.927263    11.00000   -1.50000
HKLF 4
REM  ksr10_2 in Pbca
REM R1 =  0.0551 for   3140 Fo > 4sig(Fo)  and  0.0568 for all   3352 data
REM    281 parameters refined using      0 restraints
END
WGHT      0.1015      1.9275
REM Highest difference peak  0.793,  deepest hole -0.371,  1-sigma level  0.061
Q1    1   0.8983 -0.5348  0.9420  11.00000  0.05    0.79
Q2    1   0.9730 -0.3091  0.9517  11.00000  0.05    0.39
Q3    1   0.8969 -0.2372  0.9815  11.00000  0.05    0.31
Q4    1   0.8791 -0.3944  1.0005  11.00000  0.05    0.15
Q5    1   0.8819  0.5008  0.5195  11.00000  0.05    0.15
Q6    1   0.9806 -0.2907  0.8607  11.00000  0.05    0.13
Q7    1   1.0031 -0.1971  0.8396  11.00000  0.05    0.13
Q8    1   0.9834 -0.2383  0.8334  11.00000  0.05    0.13
Q9    1   0.9990 -0.2210  0.8103  11.00000  0.05    0.13
Q10   1   0.8974 -0.5030  1.0227  11.00000  0.05    0.12
Q11   1   1.1576  0.3338  0.9102  11.00000  0.05    0.12
Q12   1   0.7133 -0.0365  0.8135  11.00000  0.05    0.12
Q13   1   0.8032  0.2199  0.8339  11.00000  0.05    0.11
Q14   1   0.9012  0.0993  0.7524  11.00000  0.05    0.11
Q15   1   0.7002  0.1042  0.5988  11.00000  0.05    0.11
Q16   1   1.1588  0.2544  0.8447  11.00000  0.05    0.11
Q17   1   1.1388  0.1610  0.9295  11.00000  0.05    0.11
Q18   1   0.9846  0.3562  0.6047  11.00000  0.05    0.11
Q19   1   0.9815 -0.0603  0.9045  11.00000  0.05    0.10
Q20   1   1.1567  0.0707  0.9537  11.00000  0.05    0.10
;
