# Supplementary material for: [4-(4-Meth­oxy­phen­yl)-2-(pyridin-3-yl)-1,3-thia­zol-5-yl][4-(tri­fluoro­meth­yl)phen­yl]methanone
Source: Acta Crystallogr Sect E Struct Rep Online. 2013 Aug 17;69(Pt 9):o1434. doi: 10.1107/S1600536813021259 (PMC3884424; doi:10.1107/S1600536813021259)
Supplement: Supplementary file 2 [file e-69-o1434-Isup2.hkl]

# 
# h,k,l, Fc-squared, Fo-squared, sigma(Fo-squared) and status flag 
# 
data_I
_shelx_title ' ksr10_2 in Pbca' 
_shelx_refln_list_code          4 
_shelx_F_calc_maximum      320.70 
_exptl_crystal_F_000      1808.00 
_reflns_d_resolution_high  0.8570 
 
loop_ 
 _symmetry_equiv_pos_as_xyz 
 'x, y, z' 
 'x+1/2, -y+1/2, -z' 
 '-x, y+1/2, -z+1/2' 
 '-x+1/2, -y, z+1/2' 
 '-x, -y, -z' 
 '-x-1/2, y-1/2, z' 
 'x, -y-1/2, z-1/2' 
 'x-1/2, y, -z-1/2' 
 
_cell_length_a    19.4157 
_cell_length_b     7.6564 
_cell_length_c    27.4040 
_cell_angle_alpha  90.000 
_cell_angle_beta   90.000 
_cell_angle_gamma  90.000 
 
_shelx_F_squared_multiplier     1.000 
 
loop_ 
 _refln_index_h 
 _refln_index_k 
 _refln_index_l 
 _refln_F_squared_calc 
 _refln_F_squared_meas 
 _refln_F_squared_sigma 
 _refln_observed_status 
   2   0   0     7421.77     7164.96    239.70 o 
   4   0   0      700.78     1182.64     39.96 o 
   6   0   0    42667.43    34958.81   1865.89 o 
   8   0   0     3233.14     3469.09    152.68 o 
  10   0   0     1013.26     1647.46     40.45 o 
  12   0   0      361.73      495.58      9.89 o 
  14   0   0     4104.19     4522.43     85.64 o 
  16   0   0     1911.33     1590.84     32.48 o 
  18   0   0      260.20      378.52      9.01 o 
  20   0   0      501.48      581.62     26.19 o 
  22   0   0      103.44       86.19      4.22 o 
   2   1   0     7617.14     6535.98    179.74 o 
   4   1   0    36620.81    33034.13    956.81 o 
   6   1   0       21.86       28.50      1.48 o 
   8   1   0      285.07      243.66      7.30 o 
  10   1   0      342.62      203.44      4.12 o 
  12   1   0      834.08     1172.54     15.87 o 
  14   1   0       54.57       37.96      1.06 o 
  16   1   0       19.76       31.77      1.12 o 
  18   1   0     1669.61     1774.35     31.50 o 
  20   1   0       86.90       95.63      2.57 o 
  22   1   0       33.75       21.30      2.56 o 
   0   2   0    13914.39    11979.68    519.32 o 
   2   2   0    36192.52    32941.51    893.52 o 
   4   2   0    86047.72    73173.58   1933.26 o 
   6   2   0       10.20       12.02      1.44 o 
   8   2   0      393.72      407.02     12.00 o 
  10   2   0     2055.25     1551.15     23.47 o 
  12   2   0      165.04      188.98      3.37 o 
  14   2   0      269.41      311.87      5.35 o 
  16   2   0      472.59      468.14      7.70 o 
  18   2   0      115.21      147.77      3.28 o 
  20   2   0      876.66      907.99     18.31 o 
  22   2   0       17.47       17.04      2.56 o 
   2   3   0     2353.29     2777.10     85.63 o 
   4   3   0       79.66       88.33      2.97 o 
   6   3   0     4717.74     5178.80    111.73 o 
   8   3   0     4207.75     4706.99     66.84 o 
  10   3   0        0.74        1.85      0.56 o 
  12   3   0      574.17      546.16      8.07 o 
  14   3   0      355.82      386.44      6.72 o 
  16   3   0       48.52       59.89      1.74 o 
  18   3   0      545.64      538.46      9.10 o 
  20   3   0        9.01        3.12      0.98 o 
   0   4   0      131.48      147.12      7.83 o 
   2   4   0       12.37        8.49      1.96 o 
   4   4   0     1024.61      811.54     12.40 o 
   6   4   0      698.14      720.15      9.94 o 
   8   4   0     1559.54     1791.33     24.67 o 
  10   4   0       31.39        7.28      1.00 o 
  12   4   0        3.42       12.39      0.92 o 
  14   4   0        0.50        0.09      0.64 o 
  16   4   0      102.79       89.01      3.36 o 
  18   4   0      371.17      395.51      8.02 o 
   2   5   0        3.57        5.29      0.91 o 
   4   5   0      612.82      568.67      8.31 o 
   6   5   0      820.05      878.88     12.73 o 
   8   5   0        0.88        1.84      0.57 o 
  10   5   0        9.88       11.10      1.49 o 
  12   5   0      269.82      247.04      4.87 o 
  14   5   0        2.00        2.30      0.73 o 
  16   5   0       51.30       43.01      1.89 o 
  18   5   0       20.12       12.25      1.09 o 
   0   6   0        0.53        3.76      1.17 o 
   2   6   0      118.81      125.39      2.84 o 
   4   6   0      118.58      140.38      3.15 o 
   6   6   0       31.68       33.91      1.28 o 
   8   6   0      129.78      164.94      3.35 o 
  10   6   0       22.41       42.56      1.73 o 
  12   6   0      632.20      585.43     12.18 o 
  14   6   0      273.26      275.74      7.10 o 
  16   6   0       34.08       22.16      3.83 o 
   2   7   0        0.17        0.03      0.94 o 
   4   7   0      385.09      435.39      9.14 o 
   6   7   0       89.85       57.79      2.49 o 
   8   7   0      133.93      173.42      4.45 o 
  10   7   0       50.62       40.82      1.98 o 
  12   7   0        1.46        0.96      1.09 o 
   0   8   0        0.17        0.15      1.60 o 
   2   8   0       38.59       42.87      1.77 o 
   4   8   0      174.52      205.23      4.73 o 
   6   8   0       71.23       68.20      2.87 o 
   8   8   0      100.61       89.55      3.64 o 
  10   8   0       62.52       51.97      3.41 o 
   1   1   1     1067.41     1520.74     31.56 o 
   2   1   1    15716.73    14243.91    288.92 o 
   3   1   1      446.50      480.67      8.99 o 
   4   1   1    24512.20    22656.93    482.07 o 
   5   1   1       17.54       43.32      1.87 o 
   6   1   1       94.70      127.31      3.53 o 
   7   1   1       63.07       71.03      1.94 o 
   8   1   1     2118.90     2205.55     42.59 o 
   9   1   1     1159.73     1368.43     22.09 o 
  10   1   1      343.57      196.65      2.85 o 
  11   1   1      685.27      576.25      5.92 o 
  12   1   1      373.54      400.08      3.90 o 
  13   1   1      326.46      335.95      3.37 o 
  14   1   1      746.78      604.45      6.05 o 
  15   1   1      378.52      451.92      4.94 o 
  16   1   1      752.54      761.03      8.48 o 
  17   1   1      518.41      484.87      5.86 o 
  18   1   1     4510.49     4581.81     55.23 o 
  19   1   1       68.69       92.27      1.75 o 
  20   1   1      346.50      367.44      5.13 o 
  21   1   1        7.95        4.59      0.49 o 
  22   1   1      189.69      189.14      7.23 o 
   0   2   1    65076.25    59026.86   1600.65 o 
   1   2   1    21584.81    22603.74    489.50 o 
   2   2   1    18445.95    19239.51    416.60 o 
   3   2   1    22913.70    22472.45    450.40 o 
   4   2   1      987.15     1025.73     20.15 o 
   5   2   1     3915.36     3218.43     57.98 o 
   6   2   1     6080.52     6013.82    104.58 o 
   7   2   1     1279.20     1062.19     22.02 o 
   8   2   1     1407.22     1312.38     22.79 o 
   9   2   1      118.90      206.45      3.18 o 
  10   2   1     1192.20     1239.19     13.51 o 
  11   2   1      507.72      471.25      5.10 o 
  12   2   1     1927.94     1874.19     19.52 o 
  13   2   1      482.76      390.89      4.37 o 
  14   2   1     1384.14     1433.87     15.45 o 
  15   2   1      306.40      396.17      4.74 o 
  16   2   1      240.24      247.03      3.17 o 
  17   2   1      235.26      284.92      3.83 o 
  18   2   1       17.89       18.91      0.75 o 
  19   2   1       10.02        4.75      0.55 o 
  20   2   1        0.72        1.70      0.53 o 
  21   2   1       16.88       19.14      0.90 o 
  22   2   1       10.07       11.14      1.20 o 
   1   3   1     3345.99     3861.00     84.00 o 
   2   3   1     2385.34     2750.79     59.94 o 
   3   3   1      625.78      492.03     10.99 o 
   4   3   1      430.16      457.75     10.54 o 
   5   3   1       92.62       30.43      1.24 o 
   6   3   1        4.45       10.97      0.91 o 
   7   3   1      143.09      135.27      1.99 o 
   8   3   1      952.94      785.48      8.59 o 
   9   3   1      616.91      463.63      5.05 o 
  10   3   1      924.93      948.92      9.76 o 
  11   3   1      126.21       89.21      1.22 o 
  12   3   1      212.88      204.21      2.29 o 
  13   3   1      343.16      361.35      4.01 o 
  14   3   1      819.88      804.19      9.38 o 
  15   3   1       22.05       15.33      0.64 o 
  16   3   1      204.67      217.39      2.91 o 
  17   3   1       90.08      105.33      1.68 o 
  18   3   1        2.49        1.40      0.47 o 
  19   3   1       98.19       75.37      1.62 o 
  20   3   1      528.14      501.83      8.67 o 
  21   3   1       41.65       49.14      2.46 o 
   0   4   1      284.20      254.34      8.62 o 
   1   4   1      489.33      471.58     11.16 o 
   2   4   1       18.40       12.52      0.98 o 
   3   4   1      103.70       88.53      1.52 o 
   4   4   1      388.08      342.27      4.11 o 
   5   4   1        2.79        0.52      0.58 o 
   6   4   1      214.30      252.01      2.68 o 
   7   4   1     1897.18     1758.97     17.58 o 
   8   4   1     2586.69     2569.39     25.12 o 
   9   4   1       23.82       29.46      0.80 o 
  10   4   1     2523.58     2470.60     24.54 o 
  11   4   1        0.92        0.79      0.42 o 
  12   4   1      104.66       97.42      1.52 o 
  13   4   1       86.81       91.48      1.44 o 
  14   4   1      260.39      292.75      3.58 o 
  15   4   1       58.56       71.39      1.47 o 
  16   4   1     2742.31     2763.13     35.04 o 
  17   4   1       87.70      102.76      1.92 o 
  18   4   1        5.85        6.12      0.55 o 
  19   4   1        4.31        1.13      0.52 o 
   1   5   1      909.35      939.28      9.39 o 
   2   5   1      635.91      668.68      7.52 o 
   3   5   1        7.01       11.92      0.53 o 
   4   5   1        7.87       11.56      0.47 o 
   5   5   1       87.32      106.46      1.57 o 
   6   5   1      428.97      468.68      5.34 o 
   7   5   1      806.54      769.97      8.28 o 
   8   5   1      239.32      259.84      3.21 o 
   9   5   1       21.65       18.61      0.63 o 
  10   5   1      138.38      136.79      2.02 o 
  11   5   1       74.51       90.29      1.54 o 
  12   5   1       39.30       38.86      1.00 o 
  13   5   1      100.83      117.70      1.96 o 
  14   5   1      158.06      158.28      2.49 o 
  15   5   1        0.04        0.61      0.52 o 
  16   5   1        8.52        8.28      0.83 o 
  17   5   1        0.45        0.99      0.61 o 
  18   5   1       11.57        9.80      0.74 o 
   0   6   1      442.44      447.66      7.35 o 
   1   6   1      181.84      171.07      2.39 o 
   2   6   1       52.43       45.62      1.12 o 
   3   6   1      384.88      347.75      4.51 o 
   4   6   1     1866.31     2033.89     22.79 o 
   5   6   1      115.94      108.37      1.68 o 
   6   6   1      115.86      107.24      1.61 o 
   7   6   1      178.38      234.37      3.05 o 
   8   6   1       44.05       50.20      1.20 o 
   9   6   1      158.99      148.35      2.35 o 
  10   6   1       19.71       26.37      1.01 o 
  11   6   1      138.90      143.93      2.41 o 
  12   6   1      756.04      815.47     11.93 o 
  13   6   1        9.05       13.78      0.95 o 
  14   6   1      271.72      283.59      5.35 o 
  15   6   1        3.35        6.32      0.75 o 
  16   6   1      110.50      109.74      3.62 o 
   1   7   1       58.21       40.62      1.22 o 
   2   7   1       16.98       20.75      0.91 o 
   3   7   1       71.37       93.31      1.95 o 
   4   7   1      164.78      169.09      2.85 o 
   5   7   1       11.29        6.85      0.70 o 
   6   7   1       15.81       15.51      0.89 o 
   7   7   1        2.52        0.26      0.60 o 
   8   7   1       36.56       26.64      1.01 o 
   9   7   1       34.96       26.91      1.13 o 
  10   7   1      206.13      199.06      3.84 o 
  11   7   1       66.22       66.51      1.85 o 
  12   7   1       22.52       22.78      1.18 o 
  13   7   1        0.68        0.21      0.77 o 
   0   8   1      281.72      297.29      7.30 o 
   1   8   1      224.31      240.43      4.32 o 
   2   8   1      309.13      315.04      4.79 o 
   3   8   1        1.13        0.05      0.69 o 
   4   8   1      216.55      220.54      3.59 o 
   5   8   1       50.28       50.48      1.51 o 
   6   8   1       11.65       13.23      0.99 o 
   7   8   1        7.21        7.48      0.93 o 
   8   8   1      132.72      146.70      3.55 o 
   9   8   1       16.09       12.97      0.93 o 
  10   8   1        8.99       13.33      1.28 o 
   0   0   2    16805.43     9990.58    612.59 o 
   1   0   2     5216.90     4603.63    162.82 o 
   2   0   2     3392.80     3267.16    159.79 o 
   3   0   2     3406.85     3596.21    109.91 o 
   4   0   2    15044.22    15490.10    404.59 o 
   5   0   2       49.29       46.86      3.44 o 
   6   0   2     1187.24      953.97     34.31 o 
   7   0   2    14889.12    13011.20    276.67 o 
   8   0   2      201.76      120.26      4.03 o 
   9   0   2     3170.95     2956.89     76.76 o 
  10   0   2      618.11      543.50     11.52 o 
  11   0   2     5923.78     6345.28     87.63 o 
  12   0   2      302.61      235.67      3.46 o 
  13   0   2     3201.68     2654.41     35.71 o 
  14   0   2      115.13      232.21      3.68 o 
  15   0   2     2027.25     2165.76     30.27 o 
  16   0   2      438.20      587.05      9.18 o 
  17   0   2       21.69       25.92      1.01 o 
  18   0   2       45.84       16.16      0.83 o 
  19   0   2       49.48       50.03      1.54 o 
  20   0   2      123.70      140.88      3.15 o 
  21   0   2        5.19       11.49      1.12 o 
  22   0   2       18.25       16.37      1.81 o 
   1   1   2     7116.68     6842.87    138.67 o 
   2   1   2     7073.89     6820.09    147.60 o 
   3   1   2    68022.01    52820.89   1127.83 o 
   4   1   2    23303.56    20768.86    448.58 o 
   5   1   2      928.00      904.68     20.84 o 
   6   1   2        9.99       23.01      1.06 o 
   7   1   2     2939.75     2991.89     69.90 o 
   8   1   2        0.29        1.73      0.40 o 
   9   1   2     2057.98     2161.11     32.19 o 
  10   1   2      201.16      185.35      2.54 o 
  11   1   2      278.82      245.58      2.58 o 
  12   1   2       28.31       56.84      0.86 o 
  13   1   2      702.45      828.44      8.27 o 
  14   1   2       44.98       77.78      1.14 o 
  15   1   2       19.81        7.17      0.49 o 
  16   1   2      243.92      263.25      3.25 o 
  17   1   2     2804.91     2737.59     30.88 o 
  18   1   2       27.34       25.64      0.94 o 
  19   1   2       32.32       53.31      1.32 o 
  20   1   2       86.20       73.72      1.52 o 
  21   1   2       35.05       39.19      1.08 o 
  22   1   2       48.41       70.76      3.61 o 
   0   2   2   102849.38    79900.55   2163.93 o 
   1   2   2     1009.30      863.78     17.59 o 
   2   2   2    17608.34    18603.83    373.48 o 
   3   2   2       13.12       12.67      0.85 o 
   4   2   2     9435.34     9863.81    179.81 o 
   5   2   2     1509.86     1557.15     31.56 o 
   6   2   2      451.81      383.57      7.22 o 
   7   2   2     1006.67      862.40     17.53 o 
   8   2   2      359.25      280.73      5.78 o 
   9   2   2     2578.22     2442.52     31.07 o 
  10   2   2       14.65       15.57      0.45 o 
  11   2   2      484.92      388.29      4.20 o 
  12   2   2       30.25       14.54      0.55 o 
  13   2   2      864.59      828.15      8.94 o 
  14   2   2       72.06       60.09      1.12 o 
  15   2   2      391.96      436.46      5.17 o 
  16   2   2     1331.98     1289.95     14.16 o 
  17   2   2      294.52      295.91      3.97 o 
  18   2   2        1.66        4.33      0.54 o 
  19   2   2       70.66       68.40      1.44 o 
  20   2   2       88.90       93.03      1.85 o 
  21   2   2        4.50        5.43      0.60 o 
  22   2   2        5.33        4.63      2.56 o 
   1   3   2      206.07      178.11      3.90 o 
   2   3   2     7844.56     8546.89    171.95 o 
   3   3   2      256.94      261.72      5.40 o 
   4   3   2     2865.63     2933.47     52.27 o 
   5   3   2     7125.37     7707.81    133.85 o 
   6   3   2     2031.02     2060.11     34.66 o 
   7   3   2     1132.11     1067.30     13.57 o 
   8   3   2      134.30       96.01      1.41 o 
   9   3   2       21.83       10.67      0.43 o 
  10   3   2      706.52      693.89      7.44 o 
  11   3   2        3.16        5.09      0.40 o 
  12   3   2      108.28       99.23      1.29 o 
  13   3   2      401.30      387.41      4.39 o 
  14   3   2      348.07      341.31      4.23 o 
  15   3   2      662.43      700.62      8.24 o 
  16   3   2       39.79       36.72      0.93 o 
  17   3   2       27.14       23.32      0.74 o 
  18   3   2      522.49      549.46      6.95 o 
  19   3   2      203.12      218.86      3.60 o 
  20   3   2       18.05       16.25      0.97 o 
  21   3   2        6.17        8.12      1.20 o 
   0   4   2      531.60      373.08     10.32 o 
   1   4   2      177.35      261.55      5.74 o 
   2   4   2     3269.59     3436.73     71.31 o 
   3   4   2     3989.29     4038.62     54.10 o 
   4   4   2     4179.59     4360.61     49.53 o 
   5   4   2       83.93       93.86      1.28 o 
   6   4   2      189.29      131.46      1.61 o 
   7   4   2        1.74        4.25      0.59 o 
   8   4   2     1935.45     1788.87     18.04 o 
   9   4   2      210.50      210.17      2.39 o 
  10   4   2        9.23       19.88      0.93 o 
  11   4   2      299.08      309.75      3.51 o 
  12   4   2      276.50      226.54      2.87 o 
  13   4   2       26.17       28.49      0.84 o 
  14   4   2        0.32        0.37      0.43 o 
  15   4   2        0.58        0.57      0.50 o 
  16   4   2       19.97       14.82      0.84 o 
  17   4   2      338.53      343.90      4.78 o 
  18   4   2       54.94       52.95      1.28 o 
  19   4   2       46.29       54.01      1.35 o 
   1   5   2       37.00       48.83      0.92 o 
   2   5   2       59.53       74.88      1.22 o 
   3   5   2      328.46      382.44      3.97 o 
   4   5   2      294.03      323.09      3.49 o 
   5   5   2      863.37      850.60      9.37 o 
   6   5   2      683.08      668.77      7.33 o 
   7   5   2       44.63       36.46      0.86 o 
   8   5   2       15.80       24.54      0.73 o 
   9   5   2      810.04      855.18      9.28 o 
  10   5   2      508.42      491.30      5.84 o 
  11   5   2      691.89      697.92      8.33 o 
  12   5   2       17.13       13.14      0.69 o 
  13   5   2       41.64       56.02      1.29 o 
  14   5   2      112.27      134.44      2.20 o 
  15   5   2       47.77       43.94      1.17 o 
  16   5   2        0.62        0.51      0.61 o 
  17   5   2        8.90        4.52      0.65 o 
  18   5   2       28.86       22.92      1.03 o 
   0   6   2      216.12      218.47      3.92 o 
   1   6   2      486.02      503.41      6.05 o 
   2   6   2       11.54       14.48      0.79 o 
   3   6   2       16.41       15.87      0.83 o 
   4   6   2       20.74       15.08      0.76 o 
   5   6   2       33.27       29.26      0.90 o 
   6   6   2       15.16       16.34      0.75 o 
   7   6   2       19.64       18.02      0.77 o 
   8   6   2       14.70        9.10      0.71 o 
   9   6   2       52.12       56.67      1.26 o 
  10   6   2      156.05      184.77      2.85 o 
  11   6   2      165.19      154.06      2.76 o 
  12   6   2        5.94        9.66      0.91 o 
  13   6   2       14.55       17.00      1.02 o 
  14   6   2       77.85       68.75      2.71 o 
  15   6   2        0.11        1.05      0.65 o 
  16   6   2       29.44       30.84      1.55 o 
   1   7   2      131.33      134.91      2.44 o 
   2   7   2        8.67       12.57      0.84 o 
   3   7   2       54.67       65.27      1.66 o 
   4   7   2      222.92      228.03      3.61 o 
   5   7   2       33.58       39.12      1.13 o 
   6   7   2      371.90      455.39      6.82 o 
   7   7   2       14.02       13.93      0.83 o 
   8   7   2       59.58       45.36      1.31 o 
   9   7   2       27.43       22.93      0.98 o 
  10   7   2        9.93        8.84      0.92 o 
  11   7   2       40.97       42.41      1.47 o 
  12   7   2       35.43       30.35      1.25 o 
  13   7   2      154.12      130.97      3.06 o 
   0   8   2       50.24       45.63      2.16 o 
   1   8   2        6.10        5.48      0.89 o 
   2   8   2        0.12        0.82      0.69 o 
   3   8   2       29.66       36.98      1.21 o 
   4   8   2       85.75       65.40      1.61 o 
   5   8   2        3.65        3.46      0.73 o 
   6   8   2       33.64       41.54      1.42 o 
   7   8   2        1.04       -0.62      0.92 o 
   8   8   2       94.63       98.50      2.71 o 
   9   8   2        5.38        3.04      0.95 o 
   1   1   3     7241.12     7965.99    167.83 o 
   2   1   3     9277.01    10564.30    211.44 o 
   3   1   3     4779.63     5224.45    101.41 o 
   4   1   3     9788.54    10448.82    190.14 o 
   5   1   3      673.63      770.93     17.84 o 
   6   1   3     3604.20     3998.80     83.39 o 
   7   1   3      631.26      692.23     14.45 o 
   8   1   3      123.73      170.76      4.13 o 
   9   1   3      353.36      348.40      5.27 o 
  10   1   3      337.78      398.59      5.15 o 
  11   1   3       76.75      108.02      1.36 o 
  12   1   3        5.42       30.70      0.62 o 
  13   1   3      319.55      332.42      3.49 o 
  14   1   3       21.77       42.53      0.88 o 
  15   1   3      267.18      271.71      3.20 o 
  16   1   3       35.90       56.66      1.09 o 
  17   1   3      939.96     1013.34     11.16 o 
  18   1   3     1022.10     1044.88     12.54 o 
  19   1   3      130.19      128.04      2.08 o 
  20   1   3      238.54      225.42      3.44 o 
  21   1   3       26.08       25.88      0.85 o 
  22   1   3      100.67       89.46      4.22 o 
   0   2   3      156.61      167.23      5.54 o 
   1   2   3    50533.12    45791.20    990.55 o 
   2   2   3     3730.26     3695.30     80.39 o 
   3   2   3     1758.79     1817.01     35.28 o 
   4   2   3     2177.60     2601.67     43.99 o 
   5   2   3     4058.45     3971.22     73.07 o 
   6   2   3      304.21      238.72      4.64 o 
   7   2   3      680.94      418.90      7.95 o 
   8   2   3       93.68       83.11      2.14 o 
   9   2   3      235.47      222.47      2.92 o 
  10   2   3      152.98      123.61      1.63 o 
  11   2   3     1768.08     1878.46     19.72 o 
  12   2   3      215.15      204.30      2.40 o 
  13   2   3      156.64      158.25      1.98 o 
  14   2   3       71.14       64.33      1.15 o 
  15   2   3     1484.33     1462.72     16.34 o 
  16   2   3     1475.93     1568.28     17.11 o 
  17   2   3       18.64       15.21      0.71 o 
  18   2   3        9.46        7.17      0.62 o 
  19   2   3        0.16        1.02      0.48 o 
  20   2   3        7.99       10.01      0.80 o 
  21   2   3       11.20        5.62      0.70 o 
   1   3   3     1675.61     1748.31     38.26 o 
   2   3   3      720.22      594.51     13.25 o 
   4   3   3     9713.32    10402.29    194.82 o 
   5   3   3      160.44      233.52      4.32 o 
   6   3   3     7689.54     7104.79    116.46 o 
   7   3   3     2730.53     2790.81     32.95 o 
   8   3   3     1279.39     1010.87     10.14 o 
   9   3   3     1961.04     1707.21     17.23 o 
  10   3   3        6.94        6.29      0.41 o 
  11   3   3      127.76      143.23      1.88 o 
  12   3   3       32.23       30.74      0.73 o 
  13   3   3      664.40      726.74      8.12 o 
  14   3   3      189.01      177.98      2.40 o 
  15   3   3      319.71      271.40      3.49 o 
  16   3   3      897.86      963.54     11.17 o 
  17   3   3       70.13       62.92      1.27 o 
  18   3   3      339.78      316.16      4.37 o 
  19   3   3      732.00      701.10     10.33 o 
  20   3   3       81.68      101.77      2.33 o 
  21   3   3      238.24      222.37      8.43 o 
   0   4   3     2159.55     2450.32     63.82 o 
   1   4   3     5611.44     5724.53    103.78 o 
   2   4   3       97.45      103.29      2.02 o 
   3   4   3     4067.98     3797.79     47.67 o 
   4   4   3        2.89        1.29      0.46 o 
   5   4   3    10893.33    10045.82    105.21 o 
   6   4   3      292.33      330.88      3.76 o 
   7   4   3      159.08      150.80      1.93 o 
   8   4   3      228.69      244.69      2.85 o 
   9   4   3      707.54      710.99      7.56 o 
  10   4   3        0.62        1.18      0.42 o 
  11   4   3      498.94      431.52      4.76 o 
  12   4   3      805.15      853.56      9.52 o 
  13   4   3      170.70      165.81      2.23 o 
  14   4   3       77.24       89.62      1.51 o 
  15   4   3        1.68        3.76      0.58 o 
  16   4   3      366.91      409.32      5.66 o 
  17   4   3       22.96       19.63      0.76 o 
  18   4   3        8.47        6.46      0.58 o 
  19   4   3       68.02       74.42      1.62 o 
   1   5   3       47.30       40.82      0.86 o 
   2   5   3      208.70      213.53      2.78 o 
   3   5   3       63.94       91.47      1.34 o 
   4   5   3       68.22       74.64      1.16 o 
   5   5   3      969.46      935.01      9.43 o 
   6   5   3       73.43       69.91      1.30 o 
   7   5   3      466.57      479.70      5.68 o 
   8   5   3      769.91      777.82      9.20 o 
   9   5   3       13.26       11.71      0.65 o 
  10   5   3       47.16       44.23      1.04 o 
  11   5   3       72.14       91.42      1.59 o 
  12   5   3       34.12       34.41      1.02 o 
  13   5   3        2.21        0.29      0.55 o 
  14   5   3       25.50       30.21      1.05 o 
  15   5   3        3.16        2.57      0.67 o 
  16   5   3       14.11       12.53      0.84 o 
  17   5   3       47.18       40.99      1.57 o 
  18   5   3       17.79        9.11      0.74 o 
   0   6   3      174.96      155.77      2.99 o 
   1   6   3      308.71      281.98      3.58 o 
   2   6   3       58.37       83.39      1.69 o 
   3   6   3     2661.67     2934.67     37.68 o 
   4   6   3      342.57      330.07      4.59 o 
   5   6   3      670.51      748.85      9.09 o 
   6   6   3       57.03       44.48      1.08 o 
   7   6   3     1160.06     1181.88     14.25 o 
   8   6   3      304.16      304.93      4.39 o 
   9   6   3      765.96      766.76     10.49 o 
  10   6   3       14.43       22.11      1.01 o 
  11   6   3      488.26      520.42      8.27 o 
  12   6   3      148.27      160.24      3.09 o 
  13   6   3       92.80       71.75      1.85 o 
  14   6   3       62.62       68.75      1.71 o 
  15   6   3       76.87       76.37      2.16 o 
  16   6   3      137.10      129.86      4.55 o 
   1   7   3       46.88       54.21      1.48 o 
   2   7   3      155.40      161.04      2.64 o 
   3   7   3        3.95        2.89      0.68 o 
   4   7   3       22.05       16.45      0.89 o 
   5   7   3        0.87        2.53      0.68 o 
   6   7   3      155.47      149.59      2.61 o 
   7   7   3       23.21       27.69      1.04 o 
   8   7   3        0.19       -0.01      0.61 o 
   9   7   3       13.25       13.84      0.90 o 
  10   7   3       25.58       23.90      0.98 o 
  11   7   3       48.74       44.43      1.52 o 
  12   7   3        0.19        0.19      0.75 o 
  13   7   3        0.33        0.16      1.14 o 
   0   8   3        2.22       -1.06      1.06 o 
   1   8   3      182.35      194.10      3.63 o 
   2   8   3        8.13        7.86      0.81 o 
   3   8   3        5.06        6.58      0.80 o 
   4   8   3       97.28      104.46      2.20 o 
   5   8   3      591.00      596.37      9.12 o 
   6   8   3       20.09       21.17      1.19 o 
   7   8   3       79.28       87.05      2.47 o 
   8   8   3       18.07       18.28      1.21 o 
   9   8   3       70.74       77.05      2.75 o 
   0   0   4     4760.10     3596.30    222.37 o 
   1   0   4      483.14      325.50     10.23 o 
   2   0   4       52.07      143.73      8.09 o 
   3   0   4     4550.78     5392.52    305.96 o 
   4   0   4     7593.33     7514.06    265.79 o 
   5   0   4     6901.74     6567.19    227.49 o 
   6   0   4      381.17      326.32     11.96 o 
   7   0   4     1143.20     1056.75     31.98 o 
   8   0   4      880.84     1020.00     28.95 o 
   9   0   4     9392.42     9214.79    176.95 o 
  10   0   4      408.56      328.74      5.64 o 
  11   0   4      945.09      518.26      7.34 o 
  12   0   4     2400.23     2228.37     30.59 o 
  13   0   4     3001.43     3820.34     52.28 o 
  14   0   4     2300.81     2205.09     30.32 o 
  15   0   4     5598.02     5323.25     78.62 o 
  16   0   4     2663.83     2522.23     37.59 o 
  17   0   4       72.16       75.64      1.81 o 
  18   0   4       14.87       13.33      1.01 o 
  19   0   4      356.67      398.43      7.24 o 
  20   0   4      102.79      107.47      2.72 o 
  21   0   4      419.63      389.41      9.11 o 
  22   0   4        8.04        8.61      1.20 o 
   1   1   4    34055.12    28443.10    864.27 o 
   2   1   4    12657.16    13047.96    301.83 o 
   3   1   4     3158.96     3229.46     64.94 o 
   4   1   4      195.49      153.11      3.43 o 
   5   1   4      618.22      664.38     15.69 o 
   6   1   4       82.13       83.41      2.38 o 
   7   1   4      953.02      982.58     20.33 o 
   8   1   4    11911.14    11746.12    233.00 o 
   9   1   4      153.30      173.46      2.97 o 
  10   1   4      565.31      544.64      6.55 o 
  11   1   4      463.04      511.82      5.38 o 
  12   1   4      144.92      110.75      1.41 o 
  13   1   4       29.34       43.02      0.83 o 
  14   1   4       17.61       12.17      0.53 o 
  15   1   4       63.64      106.46      1.56 o 
  16   1   4      386.37      406.18      4.61 o 
  17   1   4      169.96      218.95      2.80 o 
  18   1   4       10.14        6.22      0.81 o 
  19   1   4       38.60       59.14      1.27 o 
  20   1   4       78.01       63.32      1.33 o 
  21   1   4       36.99       35.47      1.24 o 
  22   1   4        1.09        1.70      1.20 o 
   0   2   4    34878.70    34936.29   1069.26 o 
   1   2   4    16957.18    17576.65    406.95 o 
   2   2   4     3751.96     3944.75     85.07 o 
   3   2   4     2456.51     3092.30     63.13 o 
   4   2   4     1343.68     1291.22     26.63 o 
   5   2   4     2965.71     2649.01     51.50 o 
   6   2   4      107.00       92.25      2.37 o 
   7   2   4     4734.11     5031.22     87.54 o 
   8   2   4      284.41      333.75      5.37 o 
   9   2   4     5152.69     4898.59     52.40 o 
  10   2   4     2546.10     2496.97     26.11 o 
  11   2   4     1810.46     1541.55     15.87 o 
  12   2   4        0.13        0.71      0.39 o 
  13   2   4      986.66     1019.59     10.78 o 
  14   2   4        2.71        1.46      0.43 o 
  15   2   4      995.69     1044.09     11.79 o 
  16   2   4        1.42        0.68      0.50 o 
  17   2   4     1093.29     1159.55     14.18 o 
  18   2   4        4.18        3.28      0.52 o 
  19   2   4      200.66      208.36      3.17 o 
  20   2   4        0.48        1.04      0.57 o 
  21   2   4        9.01        6.46      0.76 o 
   1   3   4        7.65        2.61      0.77 o 
   2   3   4      153.03      129.15      2.95 o 
   3   3   4     4280.13     4850.53    101.55 o 
   4   3   4       21.49       32.46      1.20 o 
   5   3   4       24.31       68.42      1.70 o 
   6   3   4     2455.89     2584.76     41.22 o 
   7   3   4      389.96      330.85      4.09 o 
   8   3   4       42.59       29.28      0.62 o 
   9   3   4      569.20      604.48      6.29 o 
  10   3   4      406.07      371.17      4.12 o 
  11   3   4        9.65       11.21      0.45 o 
  12   3   4       21.47       27.69      0.69 o 
  13   3   4       19.89       16.42      0.64 o 
  14   3   4      183.95      188.38      2.54 o 
  15   3   4      207.03      182.06      2.62 o 
  16   3   4      614.51      609.99      7.49 o 
  17   3   4      629.20      666.05      8.35 o 
  18   3   4        4.92        9.83      0.66 o 
  19   3   4      491.45      480.96      7.25 o 
  20   3   4       60.04       52.95      1.74 o 
  21   3   4        1.06       -0.85      1.70 o 
   0   4   4      367.65      469.98     11.65 o 
   1   4   4       11.88       14.94      0.94 o 
   2   4   4     3000.16     3100.26     42.03 o 
   3   4   4     9300.59     8523.39    104.91 o 
   4   4   4     2433.80     2359.02     25.63 o 
   5   4   4     3256.75     2905.91     29.87 o 
   6   4   4     3093.03     3014.09     30.60 o 
   7   4   4      155.89      188.71      2.29 o 
   8   4   4     2527.35     2589.51     26.18 o 
   9   4   4       28.56        8.19      0.57 o 
  10   4   4      383.68      418.83      4.89 o 
  11   4   4     1869.14     1956.56     20.71 o 
  12   4   4      133.16      148.05      1.99 o 
  13   4   4       42.51       52.47      1.16 o 
  14   4   4      201.17      185.71      2.56 o 
  15   4   4       53.65       43.24      1.15 o 
  16   4   4        9.64        5.08      0.73 o 
  17   4   4       98.14      111.80      2.12 o 
  18   4   4        2.35        2.56      0.56 o 
  19   4   4       41.47       44.29      1.48 o 
   1   5   4        0.09        3.21      0.93 o 
   2   5   4      375.52      403.15      4.99 o 
   3   5   4       89.39      109.09      1.55 o 
   4   5   4     1143.57     1141.45     11.80 o 
   5   5   4       95.65       63.39      1.22 o 
   6   5   4      109.36      107.27      1.58 o 
   7   5   4      831.22      963.61     10.56 o 
   8   5   4       10.81        6.07      0.55 o 
   9   5   4      123.46      119.22      1.98 o 
  10   5   4       92.14       91.56      1.63 o 
  11   5   4      104.20      118.15      2.05 o 
  12   5   4      238.95      251.60      3.60 o 
  13   5   4     1566.48     1591.04     20.67 o 
  14   5   4       97.64      102.67      1.91 o 
  15   5   4      506.94      537.23      8.09 o 
  16   5   4       58.48       50.33      1.52 o 
  17   5   4       44.85       53.46      1.65 o 
  18   5   4       20.46       18.13      1.13 o 
   0   6   4       46.64       50.57      1.67 o 
   1   6   4      162.52      160.28      2.47 o 
   2   6   4      160.28      154.31      2.60 o 
   3   6   4        1.30        0.59      0.67 o 
   4   6   4       45.52       63.18      1.43 o 
   5   6   4       92.50      101.56      1.85 o 
   6   6   4       82.43       82.41      1.59 o 
   7   6   4        5.17        2.41      0.69 o 
   8   6   4      125.24      109.19      2.10 o 
   9   6   4       76.79       83.61      1.82 o 
  10   6   4       13.58        9.50      0.88 o 
  11   6   4       21.41       23.75      1.13 o 
  12   6   4       23.79       23.16      1.04 o 
  13   6   4        1.17        1.11      0.77 o 
  14   6   4       24.77       21.42      1.07 o 
  15   6   4        5.21        3.17      0.81 o 
  16   6   4        6.36        9.25      0.93 o 
   1   7   4      246.30      287.80      4.52 o 
   2   7   4       49.25       49.14      1.36 o 
   3   7   4       32.10       26.62      1.03 o 
   4   7   4       28.22       37.22      1.15 o 
   5   7   4       27.99       23.27      1.00 o 
   6   7   4       14.41       23.67      1.06 o 
   7   7   4       24.63       21.96      0.89 o 
   8   7   4       21.62       16.62      0.89 o 
   9   7   4      427.63      434.24      6.33 o 
  10   7   4        9.71       10.72      0.88 o 
  11   7   4      491.38      458.57      7.63 o 
  12   7   4       66.51       63.92      1.81 o 
  13   7   4      153.61      160.74      3.85 o 
   0   8   4      124.33      114.59      3.56 o 
   1   8   4        2.17       -0.51      0.75 o 
   2   8   4        0.56        0.65      0.69 o 
   3   8   4       65.02       62.51      1.64 o 
   4   8   4        0.07        0.92      0.69 o 
   5   8   4       88.15      108.27      2.73 o 
   6   8   4        1.84        0.97      0.84 o 
   7   8   4        7.62        7.65      0.96 o 
   8   8   4      108.50       85.58      2.61 o 
   9   8   4        1.34        3.76      0.98 o 
   1   1   5     1142.15     1247.00     40.08 o 
   2   1   5     1372.30     1888.99     44.30 o 
   3   1   5    15757.43    15097.37    327.01 o 
   4   1   5      568.92      440.97     10.36 o 
   5   1   5       61.56       98.27      2.70 o 
   6   1   5       29.39       10.67      0.86 o 
   7   1   5        2.15        0.97      0.57 o 
   8   1   5      243.42      244.91      4.81 o 
   9   1   5     9249.27     8922.88    126.34 o 
  10   1   5      294.32      330.90      3.97 o 
  11   1   5      272.83      293.33      3.19 o 
  12   1   5        7.59        5.72      0.50 o 
  13   1   5       21.41       40.63      0.81 o 
  14   1   5        0.46        5.13      0.42 o 
  15   1   5       58.97       51.02      1.01 o 
  16   1   5      172.88      136.03      1.89 o 
  17   1   5      146.74      197.64      2.57 o 
  18   1   5        4.36        1.15      0.51 o 
  19   1   5      111.42      106.29      1.80 o 
  20   1   5       14.39       16.57      0.70 o 
  21   1   5       13.74       14.17      0.97 o 
  22   1   5        4.92        3.83      1.20 o 
   0   2   5       73.20      110.06      4.74 o 
   1   2   5     1031.46     1217.61     28.37 o 
   2   2   5      567.58      574.32     12.80 o 
   3   2   5      798.88      921.37     19.15 o 
   4   2   5     2756.41     3321.68     67.83 o 
   5   2   5     4938.14     4922.59     95.50 o 
   6   2   5       32.92       28.98      1.23 o 
   7   2   5      277.18      308.33      5.43 o 
   8   2   5      287.59      262.25      3.94 o 
   9   2   5     3902.42     4163.65     47.46 o 
  10   2   5       22.13       22.59      0.54 o 
  11   2   5      294.99      408.45      4.49 o 
  12   2   5       77.46       92.44      1.36 o 
  13   2   5      139.49      131.19      1.76 o 
  14   2   5     1654.22     1623.12     17.33 o 
  15   2   5      965.83      987.97     10.69 o 
  16   2   5      773.25      736.28      8.53 o 
  17   2   5        6.29        9.66      0.67 o 
  18   2   5        4.10        1.03      0.49 o 
  19   2   5       63.22       69.16      1.56 o 
  20   2   5        4.20        6.69      0.63 o 
  21   2   5       73.22       69.56      2.43 o 
   1   3   5      655.60      658.41     12.78 o 
   2   3   5      236.05      218.91      4.76 o 
   3   3   5       15.99       32.30      1.30 o 
   4   3   5     3754.48     3895.59     68.23 o 
   5   3   5     2200.34     2158.56     39.62 o 
   6   3   5     3003.13     2365.48     35.29 o 
   7   3   5     1092.47     1144.35     11.93 o 
   8   3   5      498.45      619.04      6.68 o 
   9   3   5      210.83      252.12      2.81 o 
  10   3   5       45.73       46.33      0.83 o 
  11   3   5       52.47       63.86      1.03 o 
  12   3   5      727.06      679.92      7.81 o 
  13   3   5      345.59      373.10      4.70 o 
  14   3   5      497.26      496.29      6.07 o 
  15   3   5       35.75       53.48      1.26 o 
  16   3   5      310.86      347.00      4.77 o 
  17   3   5        7.95        7.74      0.65 o 
  18   3   5      216.38      244.09      3.73 o 
  19   3   5      447.96      427.89      6.81 o 
  20   3   5       68.74       76.33      2.09 o 
   0   4   5     9469.63     9414.40    195.68 o 
   1   4   5     7035.07     6936.67    109.38 o 
   2   4   5     7955.83     7420.22     94.58 o 
   3   4   5     1391.12     1550.72     19.14 o 
   4   4   5      612.40      552.32      6.27 o 
   5   4   5     1180.76     1270.36     13.79 o 
   6   4   5      936.84     1007.82     10.71 o 
   7   4   5        3.31        7.59      0.76 o 
   8   4   5      104.31      102.74      1.44 o 
   9   4   5        2.48        2.99      0.46 o 
  10   4   5      503.41      483.22      5.56 o 
  11   4   5      597.92      608.09      7.40 o 
  12   4   5      552.00      544.33      6.28 o 
  13   4   5      517.72      519.70      6.25 o 
  14   4   5       18.68       26.76      0.88 o 
  15   4   5      143.65      145.50      2.31 o 
  16   4   5        4.73        7.59      0.74 o 
  17   4   5       63.70       83.33      1.78 o 
  18   4   5        4.70        2.82      0.58 o 
  19   4   5       43.92       47.43      1.42 o 
   1   5   5      527.23      586.08      6.95 o 
   2   5   5        2.41        3.69      0.54 o 
   3   5   5      263.47      293.23      3.73 o 
   4   5   5     1014.72     1067.50     13.53 o 
   5   5   5      836.05      878.78      9.84 o 
   6   5   5      267.16      304.70      3.82 o 
   7   5   5      395.32      403.65      5.72 o 
   8   5   5        1.22        1.80      0.50 o 
   9   5   5       11.58       16.63      0.81 o 
  10   5   5      291.96      294.21      4.11 o 
  11   5   5       33.61       35.08      1.04 o 
  12   5   5      611.45      593.15      7.76 o 
  13   5   5       99.17      116.14      2.01 o 
  14   5   5       11.94       11.83      0.81 o 
  15   5   5       45.36       44.38      1.35 o 
  16   5   5       82.35       92.38      2.07 o 
  17   5   5       72.61       64.69      1.80 o 
  18   5   5      186.55      189.94      5.98 o 
   0   6   5      422.27      422.97      7.78 o 
   1   6   5     1930.43     2092.39     25.44 o 
   2   6   5      320.11      359.51      5.15 o 
   3   6   5     1193.93     1273.54     16.70 o 
   4   6   5      202.71      164.03      2.59 o 
   5   6   5     1293.78     1355.98     16.83 o 
   6   6   5      935.38     1060.01     12.81 o 
   7   6   5      909.41      944.97     11.87 o 
   8   6   5       55.34       44.60      1.30 o 
   9   6   5      628.64      756.22     10.62 o 
  10   6   5       35.31       40.02      1.27 o 
  11   6   5      212.77      227.90      3.76 o 
  12   6   5        5.78        5.08      0.76 o 
  13   6   5        1.63        2.28      0.60 o 
  14   6   5        5.21        2.68      0.64 o 
  15   6   5       49.37       63.05      1.55 o 
  16   6   5       18.25       20.21      1.26 o 
   1   7   5      226.50      248.86      3.78 o 
   2   7   5        9.62       11.65      0.83 o 
   3   7   5        6.65        7.06      0.72 o 
   4   7   5       28.01       32.03      1.07 o 
   5   7   5       66.46       65.71      1.64 o 
   6   7   5      328.23      358.93      5.69 o 
   7   7   5        7.47        6.76      0.74 o 
   8   7   5       36.86       49.46      1.36 o 
   9   7   5       17.42       17.71      0.88 o 
  10   7   5       66.19       71.86      1.87 o 
  11   7   5        0.47        1.62      0.66 o 
  12   7   5        0.01        1.74      0.66 o 
  13   7   5        0.01       -0.12      1.03 o 
   0   8   5      104.18      113.42      3.56 o 
   1   8   5      130.10      159.38      3.13 o 
   2   8   5       66.40       58.91      1.57 o 
   3   8   5      454.63      465.95      6.74 o 
   4   8   5        3.07        7.12      0.78 o 
   5   8   5      787.32      809.89     12.61 o 
   6   8   5      116.07      121.79      3.79 o 
   7   8   5      122.76      128.16      3.43 o 
   8   8   5       24.94       24.07      1.51 o 
   9   8   5       71.09       73.41      2.75 o 
   0   0   6     4083.68     3105.55    192.55 o 
   1   0   6      771.39      601.47     20.29 o 
   2   0   6     2045.19     2210.21     61.04 o 
   3   0   6    29051.66    25194.09    693.51 o 
   4   0   6       35.04       22.74      3.35 o 
   5   0   6       54.69       92.15      5.09 o 
   6   0   6     2922.59     2834.75    130.97 o 
   7   0   6     8680.85     8540.00    305.57 o 
   8   0   6     1928.33     1697.67     48.53 o 
   9   0   6    12883.51    12637.40    361.55 o 
  10   0   6     2161.29     1843.98     27.84 o 
  11   0   6       87.73       73.21      1.50 o 
  12   0   6        2.18        4.01      0.51 o 
  13   0   6       40.80       12.91      0.64 o 
  14   0   6     4776.10     4641.80     65.35 o 
  15   0   6     3635.77     4128.35     58.10 o 
  16   0   6      265.23      280.43      4.49 o 
  17   0   6      216.83      219.36      4.04 o 
  18   0   6      401.68      362.84      6.72 o 
  19   0   6      128.36      131.72      2.87 o 
  20   0   6       44.78       55.25      1.78 o 
  21   0   6      203.07      236.98      7.38 o 
  22   0   6       15.11       18.74      2.56 o 
   1   1   6    13271.59    12565.05    343.84 o 
   2   1   6       61.44       50.48      1.54 o 
   3   1   6        3.72        1.03      0.41 o 
   4   1   6      619.01      496.65     10.97 o 
   5   1   6     1724.63     1944.58     41.82 o 
   6   1   6     1105.17     1382.28     30.64 o 
   7   1   6      763.70      825.63     19.87 o 
   8   1   6       10.81        3.07      0.48 o 
   9   1   6     2628.71     2634.60     35.21 o 
  10   1   6      946.93      876.99      9.56 o 
  11   1   6     1235.03     1280.12     13.58 o 
  12   1   6      202.41      189.45      2.24 o 
  13   1   6      238.75      250.69      3.03 o 
  14   1   6      797.04      794.17      8.94 o 
  15   1   6      150.57      193.72      2.48 o 
  16   1   6        0.07        0.02      0.45 o 
  17   1   6       19.06        7.39      0.58 o 
  18   1   6       39.76       45.25      1.09 o 
  19   1   6      224.65      267.96      3.73 o 
  20   1   6        0.13       -0.30      0.53 o 
  21   1   6       74.11       61.73      1.82 o 
  22   1   6        0.55       -0.85      1.70 o 
   0   2   6     8721.38     9761.83    295.55 o 
   1   2   6      847.69      743.38     17.52 o 
   2   2   6     7789.53     8007.86    184.17 o 
   3   2   6      686.42      557.72     12.57 o 
   4   2   6     1065.81      968.07     21.42 o 
   5   2   6     1550.52     1595.48     33.19 o 
   6   2   6     3877.17     3891.81     68.09 o 
   7   2   6      819.00      593.43     10.44 o 
   8   2   6     2013.19     1696.22     21.87 o 
   9   2   6       76.25       71.92      1.05 o 
  10   2   6     1432.48     1580.51     15.09 o 
  11   2   6     2157.18     2283.44     23.07 o 
  12   2   6     1226.03     1075.60     11.28 o 
  13   2   6      892.37      901.55      9.89 o 
  14   2   6      234.32      202.13      2.57 o 
  15   2   6      441.22      473.43      5.43 o 
  16   2   6       82.74      102.84      1.62 o 
  17   2   6      194.37      218.40      3.19 o 
  18   2   6       15.58       14.48      0.73 o 
  19   2   6      221.95      225.78      3.55 o 
  20   2   6        2.84        1.14      0.57 o 
  21   2   6        2.61        1.14      0.98 o 
   1   3   6       61.34       80.22      1.95 o 
   2   3   6     2116.18     2256.45     41.57 o 
   3   3   6      517.77      495.11      9.45 o 
   4   3   6        0.74        2.00      1.33 o 
   5   3   6     1924.34     1716.44     29.56 o 
   6   3   6      728.04      684.98      8.79 o 
   7   3   6      558.95      552.72      5.86 o 
   8   3   6      186.01      176.55      2.07 o 
   9   3   6     1383.18     1380.11     14.25 o 
  10   3   6      246.85      258.86      3.13 o 
  11   3   6        0.27        0.70      0.41 o 
  12   3   6      217.02      196.51      2.58 o 
  13   3   6       84.91       93.19      1.81 o 
  14   3   6      196.89      210.75      2.98 o 
  15   3   6      289.67      302.82      4.22 o 
  16   3   6      835.96      813.40     10.40 o 
  17   3   6      206.56      235.12      3.44 o 
  18   3   6        3.67        1.19      0.54 o 
  19   3   6      452.15      427.24      7.89 o 
  20   3   6        0.91        0.14      0.70 o 
   0   4   6     1154.38     1211.72     25.78 o 
   1   4   6      327.24      264.57      3.89 o 
   2   4   6      611.93      519.37      7.36 o 
   3   4   6       57.02       50.39      1.10 o 
   4   4   6     3396.60     3200.63     36.51 o 
   5   4   6       49.60       62.02      1.07 o 
   6   4   6      361.57      410.05      4.83 o 
   7   4   6        2.66       12.97      0.52 o 
   8   4   6       13.88        7.55      0.63 o 
   9   4   6       51.38       44.18      1.01 o 
  10   4   6     1007.18      986.30     11.40 o 
  11   4   6      501.74      564.32      6.97 o 
  12   4   6      510.77      510.50      5.91 o 
  13   4   6     1066.57     1097.54     12.22 o 
  14   4   6      130.69      107.34      1.74 o 
  15   4   6       44.42       44.65      1.16 o 
  16   4   6        3.03        5.19      0.69 o 
  17   4   6      140.46      140.80      2.60 o 
  18   4   6       50.41       59.97      1.47 o 
  19   4   6       64.64       67.56      1.70 o 
   1   5   6      373.39      372.69      4.65 o 
   2   5   6       35.14       24.83      0.72 o 
   3   5   6       12.85       21.66      0.70 o 
   4   5   6      249.67      218.88      2.89 o 
   5   5   6      749.66      755.38      8.89 o 
   6   5   6     1081.04     1115.83     14.22 o 
   7   5   6        8.31       10.84      0.72 o 
   8   5   6        0.89        2.33      0.64 o 
   9   5   6      159.10      128.21      2.35 o 
  10   5   6       49.31       75.00      1.72 o 
  11   5   6       37.17       29.77      1.01 o 
  12   5   6      150.78      158.06      2.66 o 
  13   5   6      102.34      126.82      2.19 o 
  14   5   6      332.04      331.52      4.96 o 
  15   5   6      140.54      139.76      2.74 o 
  16   5   6      208.86      203.82      3.60 o 
  17   5   6      150.74      148.84      3.15 o 
  18   5   6        5.80        5.72      1.28 o 
   0   6   6      499.84      535.50     10.65 o 
   1   6   6       24.63       29.40      1.07 o 
   2   6   6      579.74      698.08      9.69 o 
   3   6   6      606.12      629.07      8.83 o 
   4   6   6       60.84       51.54      1.35 o 
   5   6   6        4.04        1.39      0.64 o 
   6   6   6     1055.58     1084.76     13.10 o 
   7   6   6       48.85       58.65      1.42 o 
   8   6   6      964.27      965.62     12.78 o 
   9   6   6      241.28      250.83      3.97 o 
  10   6   6       38.21       34.60      1.20 o 
  11   6   6        6.75        7.82      0.86 o 
  12   6   6      173.26      167.37      2.97 o 
  13   6   6        0.19        1.50      0.60 o 
  14   6   6       49.96       42.29      1.28 o 
  15   6   6        1.19        0.88      0.60 o 
  16   6   6        1.57        5.16      0.98 o 
   1   7   6       18.19       21.96      1.03 o 
   2   7   6        0.07        0.81      0.62 o 
   3   7   6       11.07        6.14      0.78 o 
   4   7   6       29.38       26.23      1.17 o 
   5   7   6        0.05        0.86      0.65 o 
   6   7   6       46.40       44.96      1.38 o 
   7   7   6      143.79      146.78      2.49 o 
   8   7   6      220.84      211.26      3.70 o 
   9   7   6       72.26       61.90      1.49 o 
  10   7   6      107.33      109.95      2.78 o 
  11   7   6      191.30      193.62      3.82 o 
  12   7   6      440.75      418.86      7.20 o 
  13   7   6      133.37      131.99      6.39 o 
   0   8   6        0.51       -0.41      1.06 o 
   1   8   6        3.31        2.37      0.76 o 
   2   8   6        1.49        0.64      0.66 o 
   3   8   6        0.08        1.98      0.77 o 
   4   8   6        0.69        0.91      0.71 o 
   5   8   6        3.29        3.47      0.74 o 
   6   8   6      424.94      411.58     11.08 o 
   7   8   6        7.36        3.41      0.95 o 
   8   8   6       31.82       21.14      1.39 o 
   9   8   6       50.96       42.66      2.66 o 
   1   1   7      815.74     1091.53     30.48 o 
   2   1   7     2108.85     2578.28     60.22 o 
   3   1   7       77.61      185.42      5.44 o 
   4   1   7      495.37      582.02     18.63 o 
   5   1   7     2748.58     2449.96     63.12 o 
   6   1   7        7.98       10.05      0.93 o 
   7   1   7     1433.47     1230.48     27.73 o 
   8   1   7     1967.14     1967.88     32.38 o 
   9   1   7     2520.69     2943.79     33.84 o 
  10   1   7      358.21      328.16      3.51 o 
  11   1   7      166.80      176.10      1.98 o 
  12   1   7      510.21      603.25      6.40 o 
  13   1   7      113.13      102.09      1.44 o 
  14   1   7     1460.17     1366.38     14.71 o 
  15   1   7        0.44        3.64      0.46 o 
  16   1   7     1092.12     1125.98     12.21 o 
  17   1   7      309.93      316.17      3.90 o 
  18   1   7      225.96      223.73      2.93 o 
  19   1   7       34.93       43.59      1.12 o 
  20   1   7      256.07      250.91      4.27 o 
  21   1   7        0.72        0.00      0.70 o 
   0   2   7     4968.69     5094.20    134.79 o 
   1   2   7     3402.58     3750.48     86.02 o 
   2   2   7     1290.54     1112.66     28.46 o 
   3   2   7     3790.82     3957.03     86.11 o 
   4   2   7     1653.41     1959.78     36.16 o 
   5   2   7      298.20      318.29      6.53 o 
   6   2   7     4800.86     4801.14     91.71 o 
   7   2   7      972.44     1215.18     21.29 o 
   8   2   7     2038.09     1936.43     22.95 o 
   9   2   7     1702.88     1590.56     16.18 o 
  10   2   7      446.66      433.00      4.40 o 
  11   2   7      385.18      359.37      3.75 o 
  12   2   7        4.65        6.27      0.55 o 
  13   2   7      472.91      536.28      5.92 o 
  14   2   7      809.32      775.30      8.70 o 
  15   2   7      510.46      629.72      7.46 o 
  16   2   7      275.83      267.43      3.40 o 
  17   2   7        0.67        0.93      0.57 o 
  18   2   7        4.21        6.59      0.61 o 
  19   2   7        8.49        6.66      0.73 o 
  20   2   7       15.46       12.41      0.85 o 
  21   2   7        5.69        6.89      0.98 o 
   1   3   7       22.24       12.83      0.66 o 
   2   3   7      481.66      649.30     12.30 o 
   3   3   7     2613.01     2769.65     53.36 o 
   4   3   7      655.02      608.61     12.16 o 
   5   3   7      202.14      162.65      2.73 o 
   6   3   7        1.10       12.85      0.50 o 
   7   3   7        6.37        2.37      0.39 o 
   8   3   7       53.67      105.15      1.42 o 
   9   3   7      155.98      143.01      2.15 o 
  10   3   7       12.46       11.00      0.64 o 
  11   3   7        7.55       11.98      0.52 o 
  12   3   7      746.79      698.09      8.01 o 
  13   3   7        0.60        0.52      0.59 o 
  14   3   7      337.85      333.07      4.61 o 
  15   3   7      241.06      266.01      3.83 o 
  16   3   7      331.85      303.20      4.40 o 
  17   3   7       79.16       95.17      1.84 o 
  18   3   7       68.35       83.94      1.86 o 
  19   3   7       16.03       21.72      0.99 o 
  20   3   7       95.82       84.97      2.58 o 
   0   4   7      197.55      133.40      3.05 o 
   1   4   7     2349.51     2331.12     28.15 o 
   2   4   7     2577.57     2553.75     31.42 o 
   3   4   7       87.92       69.79      1.34 o 
   4   4   7       83.22       55.50      1.14 o 
   5   4   7     1179.66     1165.77     13.99 o 
   6   4   7      162.48      142.56      2.07 o 
   7   4   7     1887.33     1919.45     21.54 o 
   8   4   7      580.73      538.15      6.36 o 
   9   4   7        0.33        2.20      0.61 o 
  10   4   7     1435.29     1506.12     17.12 o 
  11   4   7       21.99       23.01      0.77 o 
  12   4   7        1.33        3.10      0.65 o 
  13   4   7      146.51      139.01      2.02 o 
  14   4   7      431.90      481.73      6.21 o 
  15   4   7       27.79       35.03      1.08 o 
  16   4   7       27.05       24.78      0.92 o 
  17   4   7        1.81        1.86      0.57 o 
  18   4   7        0.37        0.64      0.57 o 
  19   4   7       36.91       39.16      1.97 o 
   1   5   7       83.40      103.48      1.69 o 
   2   5   7      184.85      164.65      2.19 o 
   3   5   7      163.58      147.08      2.28 o 
   4   5   7     1602.45     1679.86     25.50 o 
   5   5   7       70.98       54.67      1.23 o 
   6   5   7        5.91        4.99      0.83 o 
   7   5   7       12.47       14.30      0.96 o 
   8   5   7      204.04      201.45      3.35 o 
   9   5   7      856.36      862.65     12.67 o 
  10   5   7      865.44      843.02     12.34 o 
  11   5   7       40.76       41.93      1.31 o 
  12   5   7      661.56      691.61      9.69 o 
  13   5   7       14.98       13.84      0.77 o 
  14   5   7      134.33      127.82      2.21 o 
  15   5   7       11.70       11.77      0.83 o 
  16   5   7       19.97       13.63      0.87 o 
  17   5   7       12.13        7.44      0.71 o 
  18   5   7       41.29       40.90      4.26 o 
   0   6   7       49.29       46.68      1.84 o 
   1   6   7      962.92     1035.85     13.25 o 
   2   6   7      669.81      646.48      9.01 o 
   3   6   7      146.80      182.50      3.07 o 
   4   6   7     1204.95     1276.73     16.99 o 
   5   6   7      394.55      445.38      5.91 o 
   6   6   7     1669.31     1651.08     20.86 o 
   7   6   7       94.56       77.60      1.64 o 
   8   6   7       13.55        8.11      0.79 o 
   9   6   7        0.49        1.70      0.71 o 
  10   6   7      580.34      597.23      8.44 o 
  11   6   7       32.19       40.35      1.29 o 
  12   6   7      640.31      661.09      9.65 o 
  13   6   7      102.02      115.20      2.29 o 
  14   6   7       36.51       39.16      1.56 o 
  15   6   7        0.30       -0.04      0.62 o 
   1   7   7       43.14       34.97      1.23 o 
   2   7   7       24.57       25.04      1.04 o 
   3   7   7       22.25       15.50      0.86 o 
   4   7   7       31.98       31.44      1.18 o 
   5   7   7      119.19      158.46      3.08 o 
   6   7   7       56.58       55.21      1.79 o 
   7   7   7       92.75      104.30      2.16 o 
   8   7   7       73.51       74.54      1.84 o 
   9   7   7        3.52        1.31      0.61 o 
  10   7   7       18.45       17.07      0.97 o 
  11   7   7        0.11        0.74      0.65 o 
  12   7   7        8.26        5.96      0.66 o 
   0   8   7      321.86      281.55      6.94 o 
   1   8   7       94.68       98.33      2.27 o 
   2   8   7      128.17      130.16      2.46 o 
   3   8   7      293.74      292.03      5.87 o 
   4   8   7       21.72       23.04      1.04 o 
   5   8   7        4.42        6.05      0.78 o 
   6   8   7      442.53      403.34     11.65 o 
   7   8   7        3.63        6.23      0.99 o 
   8   8   7      268.74      247.72      8.43 o 
   0   0   8    12158.99    13588.59    834.11 o 
   1   0   8      876.22      875.86     56.23 o 
   2   0   8     1656.38     1394.24     50.33 o 
   3   0   8    28116.96    22464.18    688.60 o 
   4   0   8     5158.03     4480.67    195.50 o 
   5   0   8      739.32      579.39     21.79 o 
   6   0   8     9007.99     9124.71    326.39 o 
   7   0   8      836.01      727.60     33.33 o 
   8   0   8     5679.07     5938.80    179.64 o 
   9   0   8      852.21      881.78     13.96 o 
  10   0   8     9549.63     9356.15    137.72 o 
  11   0   8        8.47       21.96      0.77 o 
  12   0   8        7.56       17.40      0.70 o 
  13   0   8        0.65        7.68      0.61 o 
  14   0   8     1772.83     1902.68     27.11 o 
  15   0   8      374.12      402.51      6.57 o 
  16   0   8      289.78      275.18      4.68 o 
  17   0   8      241.66      229.03      4.33 o 
  18   0   8      191.64      255.94      5.10 o 
  19   0   8      121.09      139.73      3.45 o 
  20   0   8       18.17       25.52      1.33 o 
  21   0   8        9.05       12.59      1.48 o 
   1   1   8     3656.95     3635.68     84.78 o 
   2   1   8      430.54      479.57     11.77 o 
   3   1   8        3.95        2.27      1.85 o 
   4   1   8     2848.53     2742.47     89.19 o 
   5   1   8      824.44      998.64     38.76 o 
   6   1   8     5155.19     5995.56    188.32 o 
   7   1   8     4202.42     4505.45     77.74 o 
   8   1   8     7962.20     8707.33    160.18 o 
   9   1   8      266.89      281.79      3.61 o 
  10   1   8      806.78      725.92      7.18 o 
  11   1   8        2.63        6.61      0.43 o 
  12   1   8       92.90      128.55      1.71 o 
  13   1   8      765.76      761.55      8.28 o 
  14   1   8      528.84      495.93      5.48 o 
  15   1   8      290.47      248.37      3.08 o 
  16   1   8       19.18       21.94      0.72 o 
  17   1   8        0.33        3.05      0.49 o 
  18   1   8       71.38       76.16      1.44 o 
  19   1   8       29.45       22.96      0.95 o 
  20   1   8        0.62       -0.35      0.65 o 
  21   1   8       31.70       24.75      1.33 o 
   0   2   8      883.50     1068.07     38.35 o 
   1   2   8      217.50      216.20      6.14 o 
   2   2   8     4292.47     4273.66     97.35 o 
   3   2   8      408.48      372.50      8.31 o 
   4   2   8     7048.29     6547.30    129.83 o 
   5   2   8     2662.60     2755.29     46.14 o 
   6   2   8     3971.21     4120.38     69.44 o 
   7   2   8      308.17      322.78      5.81 o 
   8   2   8        8.63       16.15      0.51 o 
   9   2   8      188.81      172.07      1.89 o 
  10   2   8     2737.07     2149.47     20.29 o 
  11   2   8       34.56       49.37      0.83 o 
  12   2   8      842.31      907.32      9.29 o 
  13   2   8        5.76        3.65      0.47 o 
  14   2   8     1776.19     1876.91     21.63 o 
  15   2   8     1152.50     1202.73     14.33 o 
  16   2   8       31.48       53.03      1.20 o 
  17   2   8       51.02       57.95      1.32 o 
  18   2   8       29.07       45.23      1.44 o 
  19   2   8       58.33       54.95      1.73 o 
  20   2   8      165.11      154.77      3.12 o 
  21   2   8       23.25       35.98      4.69 o 
   1   3   8     1491.43     1567.26     29.05 o 
   2   3   8       19.83       24.41      1.15 o 
   3   3   8      138.09      141.60      4.01 o 
   4   3   8     3253.51     3297.93     63.58 o 
   5   3   8      198.17      245.26      3.54 o 
   6   3   8       79.57       83.86      1.22 o 
   7   3   8      118.78      134.15      1.80 o 
   8   3   8     1351.12     1371.15     15.34 o 
   9   3   8       39.33       54.95      1.00 o 
  10   3   8      886.81      799.63      9.06 o 
  11   3   8       44.42       44.50      0.95 o 
  12   3   8      385.39      426.42      4.96 o 
  13   3   8      214.24      195.27      2.90 o 
  14   3   8      187.10      168.76      2.74 o 
  15   3   8       13.32       17.21      0.79 o 
  16   3   8      333.96      352.26      5.44 o 
  17   3   8       87.66       86.91      1.82 o 
  18   3   8       27.56       38.76      1.15 o 
  19   3   8      118.12      122.35      2.66 o 
  20   3   8        5.52        4.42      0.76 o 
   0   4   8      143.94      174.91      3.64 o 
   1   4   8       63.04       68.85      1.49 o 
   2   4   8      170.62      138.09      1.99 o 
   3   4   8     1522.75     1539.23     18.75 o 
   4   4   8       15.63       18.58      0.67 o 
   5   4   8      508.93      468.44      5.88 o 
   6   4   8     2938.62     2742.33     30.81 o 
   7   4   8      203.25      164.62      2.35 o 
   8   4   8      785.63      924.81     11.32 o 
   9   4   8       37.70       41.61      1.03 o 
  10   4   8     1221.76     1150.50     14.75 o 
  11   4   8      127.74      128.70      2.17 o 
  12   4   8      117.25      119.36      2.16 o 
  13   4   8      399.53      459.10      5.99 o 
  14   4   8      131.45      133.63      2.26 o 
  15   4   8       25.39       25.36      0.98 o 
  16   4   8        3.88        6.40      0.70 o 
  17   4   8        0.01       -0.09      0.57 o 
  18   4   8        8.53        7.56      0.63 o 
  19   4   8       24.22       22.86      1.28 o 
   1   5   8       46.24       52.98      1.14 o 
   2   5   8      430.55      372.45      5.74 o 
   3   5   8      260.27      235.02      3.55 o 
   4   5   8      265.75      225.92      4.43 o 
   5   5   8      382.55      331.03      6.00 o 
   6   5   8      380.54      382.89      8.02 o 
   7   5   8      359.46      345.15      5.44 o 
   8   5   8       18.93       37.41      1.21 o 
   9   5   8      392.99      344.71      5.47 o 
  10   5   8        4.24       10.18      0.91 o 
  11   5   8      217.61      272.86      4.48 o 
  12   5   8      343.30      347.58      5.20 o 
  13   5   8        0.03        0.10      0.59 o 
  14   5   8      330.58      332.56      5.75 o 
  15   5   8       38.03       29.39      1.09 o 
  16   5   8      148.56      152.74      2.83 o 
  17   5   8      120.07      128.79      3.54 o 
   0   6   8      225.72      252.49      6.31 o 
   1   6   8      108.64      106.20      2.26 o 
   2   6   8        0.33        1.33      0.72 o 
   3   6   8      202.27      197.86      3.35 o 
   4   6   8        5.98        1.28      0.64 o 
   5   6   8       65.66       47.88      1.51 o 
   6   6   8      126.84      168.00      2.82 o 
   7   6   8      125.27      153.34      2.61 o 
   8   6   8       17.02       19.10      0.90 o 
   9   6   8      221.28      176.86      2.89 o 
  10   6   8       11.86       17.75      0.90 o 
  11   6   8       57.62       61.05      1.60 o 
  12   6   8        0.39        1.20      0.62 o 
  13   6   8       12.35        8.66      0.74 o 
  14   6   8       59.09       53.76      1.51 o 
  15   6   8        7.07        5.69      0.89 o 
   1   7   8       17.43       14.08      0.92 o 
   2   7   8       17.39       12.98      0.84 o 
   3   7   8       75.93      103.12      2.37 o 
   4   7   8       34.31       33.54      1.21 o 
   5   7   8      180.23      152.39      3.04 o 
   6   7   8        2.18        1.55      0.79 o 
   7   7   8      134.52      130.66      2.98 o 
   8   7   8       79.79       84.36      2.13 o 
   9   7   8      398.42      327.28      5.29 o 
  10   7   8        6.19        6.71      0.81 o 
  11   7   8      301.65      277.49      6.32 o 
  12   7   8       92.75       94.70      2.39 o 
   0   8   8        2.33        6.64      1.29 o 
   1   8   8        0.44        0.69      0.75 o 
   2   8   8        1.37       -0.09      0.73 o 
   3   8   8      152.63      144.66      2.84 o 
   4   8   8        4.63        3.39      0.78 o 
   5   8   8        3.32        1.04      1.00 o 
   6   8   8       99.88       87.88      3.83 o 
   7   8   8       83.52       75.45      6.17 o 
   8   8   8       57.81       40.90      3.44 o 
   1   1   9     1408.95     1886.70     44.48 o 
   2   1   9     1663.75     1676.55     46.79 o 
   3   1   9     4422.47     4398.44    156.92 o 
   4   1   9       30.07       22.99      1.88 o 
   5   1   9      116.75      239.26      7.73 o 
   6   1   9     5578.29     5455.75    141.97 o 
   7   1   9     2151.89     2228.27     39.20 o 
   8   1   9     2658.79     2697.06     34.08 o 
   9   1   9       24.54        4.32      0.34 o 
  10   1   9      318.82      260.49      2.89 o 
  11   1   9      401.16      305.35      3.55 o 
  12   1   9       86.73      111.19      1.45 o 
  13   1   9     2327.40     2216.06     23.39 o 
  14   1   9     1177.24     1165.83     12.83 o 
  15   1   9      720.49      790.75      8.84 o 
  16   1   9      772.68      784.60      8.99 o 
  17   1   9      532.93      444.07      5.43 o 
  18   1   9      405.44      442.14      6.02 o 
  19   1   9        1.83        0.51      0.66 o 
  20   1   9      530.98      497.22      8.32 o 
  21   1   9       50.82       42.98      1.99 o 
   0   2   9     1636.24     2137.98     94.28 o 
   1   2   9       19.37       25.40      1.54 o 
   2   2   9       88.91      123.67      3.03 o 
   3   2   9      124.28      180.04      4.19 o 
   4   2   9     3434.77     3348.94     74.88 o 
   5   2   9      299.98      350.97      9.04 o 
   6   2   9     1164.38     1288.26     28.82 o 
   7   2   9      271.01      302.66      4.21 o 
   8   2   9      346.97      310.11      3.32 o 
   9   2   9       79.32       30.65      0.62 o 
  10   2   9     1799.86     1852.19     17.95 o 
  11   2   9      220.58      267.10      2.99 o 
  12   2   9      220.33      283.92      3.22 o 
  13   2   9      394.40      323.15      3.99 o 
  14   2   9       62.11       88.49      1.64 o 
  15   2   9      483.80      520.70      6.69 o 
  16   2   9        2.23        1.27      0.53 o 
  17   2   9       15.31       10.79      0.80 o 
  18   2   9        2.71        2.01      0.68 o 
  19   2   9        3.17        3.36      0.65 o 
  20   2   9       19.34       16.64      0.90 o 
  21   2   9        7.60        8.61      1.20 o 
   1   3   9     1413.52     1659.01     33.87 o 
   2   3   9     9289.30     9255.28    185.75 o 
   3   3   9      236.46      177.25      3.80 o 
   4   3   9        9.03        7.86      0.53 o 
   5   3   9      204.51      175.86      2.52 o 
   6   3   9     2350.64     2200.10     25.19 o 
   7   3   9      313.02      412.63      5.05 o 
   8   3   9      470.86      455.77      5.55 o 
   9   3   9       42.62       25.25      0.86 o 
  10   3   9      959.76      971.29     10.94 o 
  11   3   9     1310.57     1218.79     13.31 o 
  12   3   9     2043.51     2022.97     22.60 o 
  13   3   9       41.89       54.93      1.30 o 
  14   3   9      330.16      324.49      5.09 o 
  15   3   9      504.21      488.71      6.88 o 
  16   3   9      387.56      446.20      6.82 o 
  17   3   9      101.97      111.64      2.18 o 
  18   3   9      108.21      105.24      2.07 o 
  19   3   9      173.58      168.51      3.34 o 
  20   3   9        7.27       10.37      0.98 o 
   0   4   9     1215.92     1060.78     19.65 o 
   1   4   9      288.42      269.18      3.59 o 
   2   4   9     2453.05     2139.01     25.70 o 
   3   4   9        5.77        2.02      0.57 o 
   4   4   9     1149.97     1210.58     14.79 o 
   5   4   9       57.42       63.80      1.63 o 
   6   4   9     2651.63     2322.85     26.71 o 
   7   4   9       54.99       43.70      1.07 o 
   8   4   9      736.15      789.58     10.12 o 
   9   4   9      198.29      224.25      3.15 o 
  10   4   9      733.87      701.65      9.35 o 
  11   4   9     1094.11     1029.02     13.44 o 
  12   4   9      268.24      273.27      3.86 o 
  13   4   9     1003.00      992.10     13.52 o 
  14   4   9     1025.80     1055.68     13.25 o 
  15   4   9       15.72       18.34      0.84 o 
  16   4   9       14.14        8.04      0.75 o 
  17   4   9      144.54      134.49      2.55 o 
  18   4   9       80.67       87.14      2.13 o 
  19   4   9        0.38       -1.70      1.70 o 
   1   5   9      631.84      563.00      7.29 o 
   2   5   9      677.63      693.17      8.60 o 
   3   5   9       10.71        8.72      0.64 o 
   4   5   9       80.46       97.99      2.73 o 
   5   5   9      150.44      163.64      3.98 o 
   6   5   9       94.05      111.57      2.94 o 
   7   5   9        0.07        1.24      0.62 o 
   8   5   9      222.19      235.40      3.94 o 
   9   5   9       65.27       86.19      2.05 o 
  10   5   9      100.34      100.62      2.14 o 
  11   5   9        1.57        2.58      0.74 o 
  12   5   9      240.39      221.98      3.59 o 
  13   5   9        4.41        2.19      0.59 o 
  14   5   9      180.80      208.80      3.20 o 
  15   5   9        0.21        0.36      0.63 o 
  16   5   9        0.27       -0.13      0.59 o 
  17   5   9        7.56        5.63      0.77 o 
   0   6   9      124.57      117.80      4.48 o 
   1   6   9      526.84      579.46      8.11 o 
   2   6   9      432.76      423.31      6.56 o 
   3   6   9      271.32      285.08      4.51 o 
   4   6   9      231.70      272.04      4.27 o 
   5   6   9       91.82       87.95      1.90 o 
   6   6   9      530.86      539.76      7.69 o 
   7   6   9      588.00      618.64      9.10 o 
   8   6   9       54.72       59.93      1.53 o 
   9   6   9      121.56       92.04      2.06 o 
  10   6   9      872.82      974.08     13.36 o 
  11   6   9       84.04       97.93      1.98 o 
  12   6   9      504.05      523.27      7.78 o 
  13   6   9        2.11        3.26      0.60 o 
  14   6   9      110.16      112.96      2.66 o 
  15   6   9        0.11       -0.85      0.85 o 
   1   7   9        4.26        0.43      0.79 o 
   2   7   9       26.44       26.56      1.08 o 
   3   7   9       29.84       28.41      1.21 o 
   4   7   9        3.07        2.46      0.83 o 
   5   7   9      242.03      245.57      4.43 o 
   6   7   9        9.26        8.09      1.09 o 
   7   7   9       69.86       65.48      2.44 o 
   8   7   9       11.77       14.30      0.88 o 
   9   7   9      131.35      117.97      2.32 o 
  10   7   9      126.88      136.75      3.02 o 
  11   7   9        3.44        2.92      0.67 o 
  12   7   9        2.79        1.61      0.83 o 
   0   8   9      141.12      144.39      5.58 o 
   1   8   9       25.53       24.51      1.18 o 
   2   8   9       22.16       17.51      1.01 o 
   3   8   9        6.75        4.49      0.80 o 
   4   8   9        4.23        3.62      0.81 o 
   5   8   9       95.22       85.99      4.82 o 
   6   8   9      137.02      130.43      7.11 o 
   7   8   9       35.24       30.39      1.39 o 
   0   0  10     1236.56     1023.26     65.60 o 
   1   0  10     5352.60     5281.15    230.74 o 
   2   0  10    32388.11    28537.87   1801.98 o 
   3   0  10     3631.50     3661.56    232.43 o 
   4   0  10     1828.03     1543.94    106.93 o 
   5   0  10    15936.41    14792.30    470.85 o 
   6   0  10     4557.83     4259.02    237.71 o 
   7   0  10     4143.96     4206.59    120.65 o 
   8   0  10     1354.21     1163.89     21.41 o 
   9   0  10     2350.78     2144.63     32.57 o 
  10   0  10      758.81      844.10     12.62 o 
  11   0  10       83.40       90.31      1.91 o 
  12   0  10        8.15        9.09      0.71 o 
  13   0  10      307.09      391.86      6.74 o 
  14   0  10      239.16      182.06      3.37 o 
  15   0  10      133.90      125.63      2.66 o 
  16   0  10      923.75     1117.57     18.66 o 
  17   0  10      427.96      468.81      8.83 o 
  18   0  10        1.63        3.92      0.86 o 
  19   0  10      126.28      100.33      2.73 o 
  20   0  10        1.44        0.30      0.81 o 
  21   0  10      125.03      103.94      6.82 o 
   1   1  10      809.32      786.30     17.76 o 
   2   1  10      286.45      293.31      9.11 o 
   3   1  10     1894.08     1920.13     60.17 o 
   4   1  10      423.98      512.87     14.14 o 
   5   1  10       96.63       60.45      2.92 o 
   6   1  10      584.53      684.92     20.58 o 
   7   1  10      301.63      288.03      5.82 o 
   8   1  10     1444.52     1273.21     14.89 o 
   9   1  10      379.28      309.99      3.47 o 
  10   1  10      762.68      737.15      7.94 o 
  11   1  10      633.37      549.17      5.62 o 
  12   1  10      180.94      196.75      2.47 o 
  13   1  10       11.68        5.78      0.48 o 
  14   1  10      450.38      504.20      5.84 o 
  15   1  10        0.12        3.15      0.51 o 
  16   1  10       20.69       19.14      0.77 o 
  17   1  10      456.28      460.05      6.07 o 
  18   1  10       81.24       85.28      1.84 o 
  19   1  10       26.63       22.77      0.95 o 
  20   1  10       49.99       46.43      1.51 o 
  21   1  10        0.05        0.43      1.28 o 
   0   2  10      250.44      477.52     23.00 o 
   1   2  10     9706.39     9098.03    261.94 o 
   2   2  10      992.12      948.66     19.20 o 
   3   2  10    12716.57    12906.98    249.59 o 
   4   2  10     7665.37     8707.05    207.83 o 
   5   2  10      251.33      284.32      6.69 o 
   6   2  10     5192.74     4964.06     69.65 o 
   7   2  10     4266.11     3458.49     38.48 o 
   8   2  10     1192.67     1072.42     12.04 o 
   9   2  10      192.74      177.66      2.15 o 
  10   2  10     1810.69     1934.48     19.32 o 
  11   2  10      198.68      243.44      2.84 o 
  12   2  10       74.89       62.20      1.30 o 
  13   2  10      221.81      202.13      2.66 o 
  14   2  10      402.80      459.75      5.59 o 
  15   2  10       53.80       46.53      1.30 o 
  16   2  10      431.64      450.92      6.02 o 
  17   2  10       52.95       53.68      1.54 o 
  18   2  10       66.87       77.77      1.82 o 
  19   2  10       15.41       14.78      0.83 o 
  20   2  10      160.30      147.73      3.29 o 
   1   3  10     1983.67     2241.34     48.14 o 
   2   3  10      429.81      504.32      9.18 o 
   3   3  10     1047.92     1018.06     13.96 o 
   4   3  10      153.84      132.10      2.06 o 
   5   3  10     1413.17     1336.60     15.72 o 
   6   3  10        7.25       19.06      0.61 o 
   7   3  10     2805.36     2752.35     33.07 o 
   8   3  10        0.93        2.74      0.46 o 
   9   3  10      783.99      755.99      9.10 o 
  10   3  10     1693.66     1717.11     20.22 o 
  11   3  10      480.87      477.19      5.92 o 
  12   3  10        8.72        9.16      0.64 o 
  13   3  10      419.84      399.30      5.93 o 
  14   3  10       95.27      111.74      2.22 o 
  15   3  10      157.08      159.92      2.92 o 
  16   3  10        4.07        3.04      0.68 o 
  17   3  10       20.20       11.91      0.79 o 
  18   3  10        0.17        0.27      0.61 o 
  19   3  10       40.61       47.55      1.58 o 
  20   3  10       29.02       24.71      2.56 o 
   0   4  10     2160.70     1921.86     29.87 o 
   1   4  10       41.04       47.98      1.08 o 
   2   4  10      512.66      457.18      5.78 o 
   3   4  10     1147.31      989.69     12.81 o 
   4   4  10        1.39        5.55      0.62 o 
   5   4  10      122.69      125.06      1.99 o 
   6   4  10      783.31      763.32      9.43 o 
   7   4  10      170.49      189.91      3.35 o 
   8   4  10      223.66      192.09      2.99 o 
   9   4  10        1.66        1.59      0.64 o 
  10   4  10      298.09      358.71      4.92 o 
  11   4  10      306.37      281.63      3.97 o 
  12   4  10      178.44      208.77      3.09 o 
  13   4  10      329.37      355.05      5.06 o 
  14   4  10        1.31        3.41      0.67 o 
  15   4  10        0.07        0.74      0.71 o 
  16   4  10        4.98        2.63      0.67 o 
  17   4  10       70.09       70.70      1.74 o 
  18   4  10        9.95        9.05      0.78 o 
   1   5  10       17.83       25.52      1.28 o 
   2   5  10      317.14      338.68      4.50 o 
   3   5  10      485.54      601.71     11.83 o 
   4   5  10      701.41      744.47     15.63 o 
   5   5  10       83.67      125.43      3.21 o 
   6   5  10       21.82       22.46      1.04 o 
   7   5  10       35.33       44.31      1.39 o 
   8   5  10        6.57        2.60      0.73 o 
   9   5  10       15.78        8.15      0.91 o 
  10   5  10        0.30        2.14      0.77 o 
  11   5  10      983.25     1017.44     15.02 o 
  12   5  10      159.45      179.78      2.92 o 
  13   5  10        4.80        2.87      0.68 o 
  14   5  10       10.04        7.92      0.75 o 
  15   5  10       36.00       31.62      1.39 o 
  16   5  10       18.14       14.41      0.89 o 
  17   5  10       23.16       21.13      3.58 o 
   0   6  10       53.67       64.46      2.52 o 
   1   6  10      228.93      244.34      3.72 o 
   2   6  10       55.61       57.91      2.20 o 
   3   6  10       47.12       58.54      1.65 o 
   4   6  10       68.09       90.97      2.25 o 
   5   6  10        8.71        1.30      0.71 o 
   6   6  10      117.54      130.57      2.49 o 
   7   6  10       31.35       49.35      1.46 o 
   8   6  10        0.06       -0.02      0.66 o 
   9   6  10      408.46      461.84      6.64 o 
  10   6  10       10.66       14.36      0.85 o 
  11   6  10       90.74       86.49      1.86 o 
  12   6  10      178.71      174.72      3.02 o 
  13   6  10       24.24       29.87      1.19 o 
  14   6  10        0.77        2.89      0.56 o 
  15   6  10      118.43      103.97      4.22 o 
   1   7  10       60.56       76.55      2.27 o 
   2   7  10      223.97      259.98      4.44 o 
   3   7  10       26.83       24.32      1.16 o 
   4   7  10       51.85       49.19      1.55 o 
   5   7  10        5.48        6.89      0.89 o 
   6   7  10        0.93        0.20      0.71 o 
   7   7  10       13.44       21.61      1.05 o 
   8   7  10       41.48       41.49      1.25 o 
   9   7  10       62.07       60.97      1.71 o 
  10   7  10       55.78       40.33      1.56 o 
  11   7  10       23.93       21.65      1.29 o 
  12   7  10       46.54       44.30      3.41 o 
   0   8  10        1.38        2.29      1.31 o 
   1   8  10       14.46       10.56      1.41 o 
   2   8  10       52.32       51.90      2.35 o 
   3   8  10      323.95      279.89      6.09 o 
   4   8  10       28.23       32.24      1.36 o 
   5   8  10        0.63       -0.81      0.81 o 
   6   8  10        0.47        1.28      0.91 o 
   7   8  10       24.56       24.71      2.56 o 
   1   1  11       68.80       47.95      3.48 o 
   2   1  11     2029.02     2041.51     49.71 o 
   3   1  11      256.94      362.36      9.49 o 
   4   1  11     1945.05     1947.57     51.10 o 
   5   1  11      829.24      834.29     24.75 o 
   6   1  11      394.08      273.61      6.35 o 
   7   1  11      628.73      692.98      9.12 o 
   8   1  11        0.70        3.79      0.39 o 
   9   1  11     2267.56     1954.03     20.98 o 
  10   1  11      203.03      261.21      3.18 o 
  11   1  11     1235.61     1199.71     12.65 o 
  12   1  11      223.30      186.80      2.28 o 
  13   1  11     2172.14     2150.50     23.11 o 
  14   1  11      479.39      536.67      7.03 o 
  15   1  11     1274.30     1238.62     14.95 o 
  16   1  11       99.86       98.84      1.84 o 
  17   1  11      858.65      898.12     11.70 o 
  18   1  11        1.78        0.85      0.64 o 
  19   1  11       32.36       31.67      1.15 o 
  20   1  11       86.53       96.12      2.28 o 
   0   2  11     4295.91     4556.99    172.59 o 
   1   2  11      756.75      909.70     20.04 o 
   2   2  11     2557.02     2589.38     47.34 o 
   3   2  11       14.27        9.50      1.48 o 
   4   2  11     2495.38     2433.34     63.55 o 
   5   2  11       20.99       14.56      0.83 o 
   6   2  11      326.68      336.62      4.42 o 
   7   2  11      337.72      424.90      4.99 o 
   8   2  11      220.06      219.37      2.81 o 
   9   2  11      312.08      331.50      3.92 o 
  10   2  11      158.77      149.95      2.00 o 
  11   2  11      433.61      353.91      4.09 o 
  12   2  11      313.90      336.99      4.23 o 
  13   2  11      500.58      500.54      5.94 o 
  14   2  11      235.84      209.68      3.18 o 
  15   2  11      868.97      813.11     10.41 o 
  16   2  11      451.75      520.00      7.33 o 
  17   2  11      281.48      316.02      4.98 o 
  18   2  11       25.88       19.91      0.95 o 
  19   2  11       10.82       10.12      0.80 o 
  20   2  11       31.09       29.16      1.42 o 
   1   3  11       89.51      102.77      2.13 o 
   2   3  11      131.14      127.01      2.14 o 
   3   3  11       48.28       92.81      1.66 o 
   4   3  11      139.37      144.23      2.13 o 
   5   3  11      681.90      845.69     10.47 o 
   6   3  11      824.96      888.60     11.13 o 
   7   3  11      286.82      280.02      3.60 o 
   8   3  11       35.81       23.00      0.74 o 
   9   3  11       20.54       36.55      0.94 o 
  10   3  11       67.27       70.52      1.32 o 
  11   3  11      107.50      101.92      1.78 o 
  12   3  11      160.19      162.10      2.44 o 
  13   3  11      862.17      838.00     11.26 o 
  14   3  11       65.20       87.31      1.91 o 
  15   3  11      259.70      263.90      4.22 o 
  16   3  11       48.18       53.30      1.45 o 
  17   3  11      178.99      176.39      3.10 o 
  18   3  11      142.08      151.15      2.94 o 
  19   3  11      395.70      392.25      8.06 o 
   0   4  11      173.30      162.49      3.05 o 
   1   4  11       73.08       98.37      1.64 o 
   2   4  11     1447.51     1414.90     17.04 o 
   3   4  11      350.12      380.24      5.12 o 
   4   4  11       93.53      105.01      1.95 o 
   5   4  11     2310.11     2192.22     26.41 o 
   6   4  11      378.21      482.65      6.54 o 
   7   4  11      941.38      905.91     16.18 o 
   8   4  11       17.14       17.61      0.84 o 
   9   4  11      198.53      155.10      2.79 o 
  10   4  11      881.01      973.59     12.39 o 
  11   4  11     1178.15     1186.74     15.01 o 
  12   4  11       91.51       90.57      1.76 o 
  13   4  11      985.12      954.19     12.54 o 
  14   4  11      502.63      554.07      8.20 o 
  15   4  11       15.27       15.66      0.88 o 
  16   4  11        0.24        0.33      0.56 o 
  17   4  11      135.41      130.02      2.81 o 
  18   4  11      141.12      127.10      3.05 o 
   1   5  11      384.60      513.32      6.80 o 
   2   5  11      619.20      675.89      8.42 o 
   3   5  11        0.03        1.17      0.60 o 
   4   5  11       44.02       44.96      1.37 o 
   5   5  11      448.94      505.00      8.03 o 
   6   5  11        0.36        0.59      0.66 o 
   7   5  11      525.97      523.75      8.31 o 
   8   5  11       92.29       89.79      2.31 o 
   9   5  11       21.93       13.48      0.93 o 
  10   5  11      201.89      201.87      3.76 o 
  11   5  11      125.65      130.14      2.58 o 
  12   5  11      247.88      295.06      5.09 o 
  13   5  11       30.94       22.62      0.98 o 
  14   5  11       56.78       53.96      1.40 o 
  15   5  11      153.15      147.51      3.10 o 
  16   5  11      185.57      179.70      3.87 o 
   0   6  11       39.63       44.76      1.89 o 
   1   6  11        4.77        7.69      0.78 o 
   2   6  11      162.01      174.00      3.11 o 
   3   6  11      267.47      229.68      3.88 o 
   4   6  11        0.47        0.47      0.68 o 
   5   6  11       80.24       88.93      2.02 o 
   6   6  11      291.73      349.87      5.71 o 
   7   6  11      553.70      583.79      8.88 o 
   8   6  11        0.57        1.54      0.73 o 
   9   6  11      720.09      789.51     11.41 o 
  10   6  11      342.37      359.72      5.64 o 
  11   6  11      232.50      231.45      4.10 o 
  12   6  11      131.47      146.06      2.77 o 
  13   6  11      118.31      123.11      2.36 o 
  14   6  11       37.69       41.42      1.62 o 
   1   7  11      143.11      167.49      2.99 o 
   2   7  11        0.54        2.07      0.77 o 
   3   7  11      140.58      130.88      2.62 o 
   4   7  11       94.52       84.63      2.12 o 
   5   7  11      673.43      667.09     10.62 o 
   6   7  11       46.72       40.65      1.56 o 
   7   7  11       18.39       24.89      1.10 o 
   8   7  11      118.16       98.06      2.15 o 
   9   7  11      175.05      186.43      4.19 o 
  10   7  11       91.07       82.62      2.42 o 
  11   7  11        2.23        2.17      0.88 o 
   0   8  11       95.09       90.14      4.98 o 
   1   8  11      126.26      124.25      3.91 o 
   2   8  11       73.48       74.31      2.83 o 
   3   8  11       99.53      103.47      2.58 o 
   4   8  11        5.79        8.29      0.87 o 
   5   8  11        8.32        6.13      0.81 o 
   6   8  11        9.21       10.18      2.13 o 
   0   0  12     3432.09     4259.16    264.12 o 
   1   0  12     4873.75     5633.03    246.40 o 
   2   0  12      218.54      224.56     10.73 o 
   3   0  12     9856.12     8779.32    280.63 o 
   4   0  12     3109.26     2913.22    109.90 o 
   5   0  12    20516.47    20229.16    575.63 o 
   6   0  12     8873.91     9841.79    365.09 o 
   7   0  12      936.72      725.93     16.07 o 
   8   0  12      118.68      110.07      2.19 o 
   9   0  12     1093.29     1135.43     17.41 o 
  10   0  12      468.01      481.59      8.32 o 
  11   0  12     1840.05     1646.79     27.95 o 
  12   0  12       84.99       71.41      2.05 o 
  13   0  12     1880.55     2061.02     35.92 o 
  14   0  12     1366.51     1270.68     22.53 o 
  15   0  12        3.52        4.66      0.89 o 
  16   0  12     1083.55     1169.17     20.77 o 
  17   0  12        6.78       15.85      1.14 o 
  18   0  12        2.30        5.72      0.95 o 
  19   0  12        0.65        1.25      0.82 o 
  20   0  12      305.24      258.19      6.89 o 
   1   1  12     5316.50     5754.23    149.22 o 
   2   1  12       92.33       87.30      3.61 o 
   3   1  12     2794.18     3140.31     75.38 o 
   4   1  12      570.26      611.23     18.67 o 
   5   1  12       69.10       35.42      1.58 o 
   6   1  12      976.10      981.58     14.72 o 
   7   1  12      545.88      553.30      6.93 o 
   8   1  12      108.41      119.18      1.60 o 
   9   1  12      240.70      285.53      3.30 o 
  10   1  12        0.01        1.02      0.53 o 
  11   1  12      717.12      579.28      6.53 o 
  12   1  12        2.74        3.16      0.61 o 
  13   1  12     1198.89     1209.14     13.96 o 
  14   1  12      256.68      277.18      3.95 o 
  15   1  12        6.47        6.42      0.68 o 
  16   1  12        0.25        1.36      0.56 o 
  17   1  12      459.33      480.13      6.54 o 
  18   1  12        9.72       17.71      0.89 o 
  19   1  12       42.15       34.31      1.12 o 
  20   1  12       23.28       18.37      1.08 o 
   0   2  12     3702.39     4041.87    115.46 o 
   1   2  12     1964.98     2134.71     45.97 o 
   2   2  12      516.81      436.89     10.11 o 
   3   2  12      900.06      638.41     12.60 o 
   4   2  12      222.97      241.80      3.84 o 
   5   2  12     5088.46     4556.27     53.63 o 
   6   2  12      106.04      108.31      1.58 o 
   7   2  12     1988.20     2317.92     25.55 o 
   8   2  12        0.31       10.23      0.48 o 
   9   2  12     2421.27     2226.01     24.11 o 
  10   2  12       50.44       59.20      1.11 o 
  11   2  12      803.56      675.29      8.02 o 
  12   2  12     1200.64     1168.55     13.61 o 
  13   2  12        2.08        2.87      0.54 o 
  14   2  12       73.48       73.36      1.53 o 
  15   2  12       84.60      110.35      2.17 o 
  16   2  12       20.65       16.25      0.89 o 
  17   2  12       59.94       60.80      1.66 o 
  18   2  12       37.08       36.91      1.20 o 
  19   2  12        3.44        6.05      0.72 o 
  20   2  12       64.09       57.93      2.31 o 
   1   3  12        7.15        7.71      0.55 o 
   2   3  12      462.97      520.05      7.73 o 
   3   3  12        8.41       26.00      0.76 o 
   4   3  12      161.53      119.65      1.89 o 
   5   3  12     1143.19     1074.72     13.42 o 
   6   3  12       15.52       15.51      0.62 o 
   7   3  12     1874.76     1729.43     19.63 o 
   8   3  12      336.83      315.83      3.89 o 
   9   3  12       92.91      102.06      1.65 o 
  10   3  12       45.59       40.67      1.05 o 
  11   3  12      687.88      718.47      9.20 o 
  12   3  12      558.70      560.41      6.90 o 
  13   3  12      740.02      751.50     10.18 o 
  14   3  12       27.60       30.69      1.13 o 
  15   3  12        6.34        3.18      0.70 o 
  16   3  12       63.00       63.31      1.68 o 
  17   3  12        2.90        5.52      0.71 o 
  18   3  12       15.28       12.79      0.80 o 
  19   3  12        0.52        1.56      0.70 o 
   0   4  12        3.73        4.06      0.65 o 
   1   4  12     1118.24     1062.26     13.42 o 
   2   4  12      120.44      130.78      2.10 o 
   3   4  12      922.86      940.36     12.14 o 
   4   4  12      234.94      210.96      3.57 o 
   5   4  12      394.82      326.83      5.53 o 
   6   4  12       38.70       35.10      1.32 o 
   7   4  12       79.27       73.13      1.73 o 
   8   4  12      182.65      146.93      2.63 o 
   9   4  12       44.64       48.75      1.35 o 
  10   4  12      248.03      250.53      3.87 o 
  11   4  12      123.92      123.19      2.12 o 
  12   4  12       60.68       49.62      1.25 o 
  13   4  12      360.29      361.33      5.06 o 
  14   4  12      144.00      141.53      2.58 o 
  15   4  12        0.41        0.26      0.60 o 
  16   4  12       13.51       11.70      0.80 o 
  17   4  12        0.19        1.52      0.70 o 
  18   4  12       10.78        7.80      1.14 o 
   1   5  12      180.56      207.44      3.29 o 
   2   5  12      166.10      197.10      2.92 o 
   3   5  12      181.30      155.73      3.05 o 
   4   5  12      115.79      145.96      2.87 o 
   5   5  12      356.44      293.37      5.00 o 
   6   5  12      547.40      516.92      8.75 o 
   7   5  12       17.11        9.98      0.91 o 
   8   5  12      455.28      469.32      7.94 o 
   9   5  12       25.01       20.95      1.09 o 
  10   5  12      116.36      122.81      2.58 o 
  11   5  12      198.86      189.47      3.49 o 
  12   5  12       15.77       18.28      0.93 o 
  13   5  12      195.88      195.93      3.35 o 
  14   5  12       51.72       61.43      1.59 o 
  15   5  12        2.57        3.35      0.77 o 
  16   5  12       67.63       64.81      2.57 o 
   0   6  12      116.33      155.21      4.19 o 
   1   6  12      206.54      209.55      3.42 o 
   2   6  12        3.25        6.36      0.86 o 
   3   6  12       56.78       66.37      1.85 o 
   4   6  12      267.74      272.13      4.42 o 
   5   6  12      193.94      231.72      4.12 o 
   6   6  12       87.05       89.84      2.16 o 
   7   6  12       89.56       92.34      2.24 o 
   8   6  12      226.79      241.72      4.26 o 
   9   6  12      436.45      438.59      7.01 o 
  10   6  12       20.56       22.79      1.05 o 
  11   6  12        0.90        0.44      0.80 o 
  12   6  12      121.66      114.05      2.25 o 
  13   6  12       21.92       24.95      1.16 o 
  14   6  12        1.01        0.97      1.23 o 
   1   7  12        3.73        2.55      0.69 o 
   2   7  12       17.21       11.77      0.97 o 
   3   7  12       16.21       13.05      1.05 o 
   4   7  12       45.41       48.08      1.55 o 
   5   7  12      144.66      124.44      3.18 o 
   6   7  12        0.38        0.15      0.83 o 
   7   7  12       42.80       26.91      1.30 o 
   8   7  12       10.23        7.87      0.84 o 
   9   7  12       62.63       56.49      1.90 o 
  10   7  12        0.40        1.53      0.70 o 
  11   7  12       68.86       56.23      4.26 o 
   0   8  12      520.37      516.46     21.30 o 
   1   8  12       51.00       50.86      2.53 o 
   2   8  12       53.00       47.47      2.87 o 
   3   8  12      259.80      238.89      6.46 o 
   4   8  12       24.38       20.54      1.52 o 
   5   8  12        3.63        1.70      1.70 o 
   1   1  13       13.14        4.35      0.98 o 
   2   1  13     5649.00     6960.81    181.98 o 
   3   1  13     1208.39     1430.64     32.63 o 
   4   1  13      195.51      201.53      4.29 o 
   5   1  13       51.28       46.76      1.17 o 
   6   1  13     3978.30     3367.02     42.75 o 
   7   1  13      160.22      124.81      1.80 o 
   8   1  13       49.84       46.18      0.92 o 
   9   1  13       91.30      100.42      1.48 o 
  10   1  13      432.18      367.82      4.46 o 
  11   1  13      103.64       92.37      1.49 o 
  12   1  13      211.43      289.49      3.80 o 
  13   1  13     1025.12     1058.81     12.27 o 
  14   1  13        0.50        2.47      0.60 o 
  15   1  13      750.72      746.38      9.59 o 
  16   1  13       62.59       46.79      1.23 o 
  17   1  13      551.83      580.14      7.96 o 
  18   1  13       90.28       82.32      1.76 o 
  19   1  13      151.14      151.24      2.66 o 
  20   1  13       69.64       67.15      2.31 o 
   0   2  13      496.60      546.85     16.66 o 
   1   2  13       63.08       56.11      1.89 o 
   2   2  13     3832.97     3638.03     60.02 o 
   3   2  13       44.31       35.92      1.07 o 
   4   2  13      966.20      988.50     13.08 o 
   5   2  13     1941.61     1981.48     23.74 o 
   6   2  13        0.54        1.97      0.37 o 
   7   2  13      338.56      264.72      3.26 o 
   8   2  13     2294.46     2230.61     24.48 o 
   9   2  13      366.71      353.70      4.40 o 
  10   2  13       55.67       35.79      0.90 o 
  11   2  13        5.80        6.14      0.50 o 
  12   2  13      187.02      189.97      2.65 o 
  13   2  13       38.47       29.03      0.89 o 
  14   2  13       62.78       86.13      1.67 o 
  15   2  13      188.43      212.81      3.44 o 
  16   2  13        4.65        6.76      1.12 o 
  17   2  13      106.39      110.19      2.29 o 
  18   2  13      167.45      180.30      3.69 o 
  19   2  13       11.70       13.11      0.87 o 
   1   3  13       16.76       27.25      0.80 o 
   2   3  13     1396.35     1412.29     17.16 o 
   3   3  13       13.96       34.84      1.00 o 
   4   3  13       44.33       47.86      1.20 o 
   5   3  13      127.60      195.28      2.83 o 
   6   3  13      355.26      266.49      3.52 o 
   7   3  13        7.11       16.22      0.69 o 
   8   3  13      536.13      452.81      6.68 o 
   9   3  13      719.09      675.80      8.18 o 
  10   3  13      940.88      872.04     10.59 o 
  11   3  13      572.71      616.76      7.71 o 
  12   3  13      182.49      157.30      2.37 o 
  13   3  13      989.53      908.43     11.79 o 
  14   3  13      263.89      255.17      4.04 o 
  15   3  13       39.94       48.57      1.49 o 
  16   3  13       14.45       17.26      0.89 o 
  17   3  13       81.72       79.14      2.10 o 
  18   3  13       31.07       23.52      1.29 o 
  19   3  13       58.39       49.47      3.01 o 
   0   4  13     2698.16     2822.47     52.92 o 
   1   4  13       16.78       14.27      0.66 o 
   2   4  13      733.59      712.73      9.99 o 
   3   4  13      140.11      137.89      2.58 o 
   4   4  13        0.34        2.44      0.62 o 
   5   4  13     1101.70     1167.93     26.94 o 
   6   4  13      531.42      540.03     12.29 o 
   7   4  13      470.05      451.25      7.26 o 
   8   4  13      346.59      294.69      4.84 o 
   9   4  13       21.63       19.13      0.98 o 
  10   4  13      839.15      839.83     11.49 o 
  11   4  13     1048.72     1036.35     13.98 o 
  12   4  13      156.77      155.59      2.68 o 
  13   4  13      153.05      171.60      2.75 o 
  14   4  13      223.82      190.90      4.20 o 
  15   4  13        5.24        6.45      0.70 o 
  16   4  13        0.68       -0.03      0.61 o 
  17   4  13       81.46       84.44      2.13 o 
   1   5  13       11.72        2.26      0.81 o 
   2   5  13      361.68      401.26      5.48 o 
   3   5  13      100.55      117.10      2.51 o 
   4   5  13        6.95       12.10      0.93 o 
   5   5  13      973.71     1016.65     16.35 o 
   6   5  13        2.84        4.85      0.97 o 
   7   5  13       11.12       16.35      1.09 o 
   8   5  13      287.05      271.23      4.94 o 
   9   5  13       71.33       96.71      2.39 o 
  10   5  13       28.59       41.22      1.76 o 
  11   5  13      159.99      162.53      3.28 o 
  12   5  13        9.00       10.46      0.87 o 
  13   5  13        3.33        4.00      0.75 o 
  14   5  13       75.36       71.95      1.71 o 
  15   5  13      364.67      326.31      7.75 o 
  16   5  13        4.16        3.41      0.85 o 
   0   6  13       10.58        5.94      1.20 o 
   1   6  13      354.44      369.98      5.52 o 
   2   6  13      598.52      670.68     10.38 o 
   3   6  13      643.81      752.76     11.53 o 
   4   6  13      888.79      848.66     14.57 o 
   5   6  13      195.41      232.30      4.29 o 
   6   6  13       44.75       36.52      1.33 o 
   7   6  13       30.96       25.28      1.25 o 
   8   6  13        0.24        1.78      0.71 o 
   9   6  13     1178.95     1189.94     17.73 o 
  10   6  13       56.78       70.72      1.74 o 
  11   6  13       85.54       90.18      1.87 o 
  12   6  13      166.77      164.56      2.95 o 
  13   6  13      393.01      374.97      6.56 o 
   1   7  13       52.08       49.44      1.52 o 
   2   7  13        7.97       11.11      0.94 o 
   3   7  13      100.77       91.18      2.34 o 
   4   7  13      367.64      366.23      7.81 o 
   5   7  13      171.45      158.43      3.37 o 
   6   7  13        2.87        3.28      0.79 o 
   7   7  13        0.22        1.68      0.78 o 
   8   7  13       89.39       89.59      3.54 o 
   9   7  13       31.03       35.62      2.11 o 
  10   7  13       28.67       26.28      1.22 o 
   0   8  13      345.94      342.51     22.15 o 
   1   8  13       47.07       43.13      2.45 o 
   2   8  13       29.26       22.72      1.88 o 
   3   8  13      171.41      167.90      8.09 o 
   0   0  14     2409.75     2877.92    215.56 o 
   1   0  14      221.37      353.94     13.65 o 
   2   0  14      613.67      797.26     33.16 o 
   3   0  14      194.44      194.82      5.12 o 
   4   0  14        5.58       12.87      0.74 o 
   5   0  14      173.08      182.24      3.65 o 
   6   0  14      260.59      372.97      6.95 o 
   7   0  14     1415.68     1549.69     25.61 o 
   8   0  14     2432.58     2009.43     29.70 o 
   9   0  14     1573.92     1346.67     21.68 o 
  10   0  14      840.53      785.36     15.34 o 
  11   0  14      273.84      306.11      5.79 o 
  12   0  14      369.47      343.47      6.46 o 
  13   0  14      380.48      397.16      7.64 o 
  14   0  14      433.59      440.43      8.48 o 
  15   0  14      773.77      961.87     18.40 o 
  16   0  14     2900.43     2941.53     57.03 o 
  17   0  14       78.01       75.02      2.21 o 
  18   0  14      422.54      394.92      7.78 o 
  19   0  14        0.40        1.65      0.83 o 
  20   0  14        1.98        1.70      1.70 o 
   1   1  14      169.64      199.68      4.22 o 
   2   1  14     1356.26     1514.00     29.89 o 
   3   1  14     8193.98     8579.98    122.72 o 
   4   1  14      783.98      858.53     12.40 o 
   5   1  14      292.88      401.04      5.46 o 
   6   1  14     1194.41     1054.80     13.15 o 
   7   1  14      361.25      357.30      4.82 o 
   8   1  14     1813.23     1714.23     19.55 o 
   9   1  14       33.37       48.11      0.99 o 
  10   1  14      204.18      173.08      2.38 o 
  11   1  14       48.30       70.85      1.35 o 
  12   1  14        0.04        0.91      0.49 o 
  13   1  14      276.62      284.97      3.74 o 
  14   1  14      570.48      605.97      7.94 o 
  15   1  14        0.02        0.24      0.63 o 
  16   1  14       93.72       97.07      1.85 o 
  17   1  14      601.50      567.24      9.08 o 
  18   1  14        0.04       -0.35      0.63 o 
  19   1  14        8.65        3.46      0.63 o 
  20   1  14        0.10       -1.20      1.20 o 
   0   2  14      357.14      402.55      8.79 o 
   1   2  14     1023.62      726.77     10.56 o 
   2   2  14      196.57      150.74      2.36 o 
   3   2  14      412.36      479.60      6.45 o 
   4   2  14      251.21      230.65      3.35 o 
   5   2  14      878.53     1053.93     12.80 o 
   6   2  14       23.17       16.86      0.60 o 
   7   2  14     2276.53     1753.01     19.69 o 
   8   2  14      321.65      284.43      3.48 o 
   9   2  14        2.79        4.67      0.62 o 
  10   2  14      242.90      269.45      3.42 o 
  11   2  14     1599.60     1690.41     19.62 o 
  12   2  14     1764.13     1724.39     19.84 o 
  13   2  14      224.21      194.91      2.83 o 
  14   2  14      341.47      319.56      4.25 o 
  15   2  14        2.90        2.74      0.60 o 
  16   2  14       79.12       86.59      2.05 o 
  17   2  14      194.87      206.30      4.67 o 
  18   2  14       82.95       76.20      1.90 o 
  19   2  14       64.64       69.65      2.25 o 
   1   3  14      142.93      154.29      2.16 o 
   2   3  14      245.98      243.32      3.76 o 
   3   3  14      222.98      217.58      3.40 o 
   4   3  14      432.74      456.46      6.52 o 
   5   3  14      141.62      122.89      2.17 o 
   6   3  14       48.50       47.60      1.09 o 
   7   3  14      289.24      266.06      3.71 o 
   8   3  14      147.05      158.93      2.85 o 
   9   3  14      256.24      286.50      3.90 o 
  10   3  14      807.97      837.33     10.37 o 
  11   3  14      103.02      100.54      1.80 o 
  12   3  14       51.70       37.38      1.01 o 
  13   3  14        2.41        3.00      0.64 o 
  14   3  14        0.46        0.05      0.62 o 
  15   3  14       43.52       32.39      1.10 o 
  16   3  14      249.47      238.57      5.61 o 
  17   3  14       27.60       23.50      1.36 o 
  18   3  14      160.79      161.16      3.75 o 
   0   4  14        5.17        8.47      1.28 o 
   1   4  14       11.04        9.18      0.63 o 
   2   4  14       85.42       91.99      1.77 o 
   3   4  14     1648.49     1649.77     30.21 o 
   4   4  14      214.74      163.94      4.73 o 
   5   4  14      560.22      580.23     20.26 o 
   6   4  14      124.96      137.03      2.60 o 
   7   4  14       32.96       32.07      1.31 o 
   8   4  14      570.64      581.74      8.91 o 
   9   4  14     1821.93     1802.91     26.13 o 
  10   4  14      140.46      144.82      2.73 o 
  11   4  14        1.57        3.24      0.62 o 
  12   4  14      108.32       95.27      2.30 o 
  13   4  14      155.43      165.77      2.78 o 
  14   4  14       89.17       85.63      3.06 o 
  15   4  14        2.55        1.98      0.64 o 
  16   4  14        0.04       -0.60      0.60 o 
  17   4  14      128.82      113.96      3.02 o 
   1   5  14        1.78        2.42      0.58 o 
   2   5  14      334.16      408.26      6.13 o 
   3   5  14        2.36        4.74      0.76 o 
   4   5  14       22.67       23.90      1.14 o 
   5   5  14      284.96      346.21      6.53 o 
   6   5  14     1330.63     1552.51     26.24 o 
   7   5  14      102.56       81.67      2.32 o 
   8   5  14        4.37       14.42      1.25 o 
   9   5  14        3.44        2.89      0.93 o 
  10   5  14       49.07       45.92      1.57 o 
  11   5  14       82.42       77.75      2.04 o 
  12   5  14      298.47      315.54      5.68 o 
  13   5  14      572.84      572.41      9.05 o 
  14   5  14      122.97      122.07      2.66 o 
  15   5  14      150.61      141.57      3.80 o 
   0   6  14      686.08      748.07     14.68 o 
   1   6  14      136.30      144.74      2.66 o 
   2   6  14      116.07       96.41      2.26 o 
   3   6  14       64.41       74.09      1.97 o 
   4   6  14       72.69       77.47      2.70 o 
   5   6  14      149.41      134.54      2.87 o 
   6   6  14        0.99        0.79      0.71 o 
   7   6  14       29.12       27.27      1.28 o 
   8   6  14       37.51       38.83      1.37 o 
   9   6  14        5.19        6.92      0.85 o 
  10   6  14       46.71       44.24      1.43 o 
  11   6  14       18.57       23.25      1.25 o 
  12   6  14       11.06       12.12      0.82 o 
  13   6  14        0.13        1.64      0.94 o 
   1   7  14        4.86        3.86      0.83 o 
   2   7  14      417.90      366.74      7.42 o 
   3   7  14       27.49       31.53      1.71 o 
   4   7  14      223.56      232.69      6.96 o 
   5   7  14        5.54        5.16      0.78 o 
   6   7  14       62.06       62.37      1.73 o 
   7   7  14      215.21      204.96      4.25 o 
   8   7  14       38.65       35.53      1.56 o 
   9   7  14       41.66       34.25      1.62 o 
   0   8  14        0.23        0.85      2.56 o 
   1   8  14        0.51       -1.70      1.70 o 
   1   1  15      612.41      623.55      9.30 o 
   2   1  15     2418.05     2180.08     33.50 o 
   3   1  15     2861.53     2855.68     42.14 o 
   4   1  15      204.30      201.21      3.25 o 
   5   1  15      147.06      122.52      2.00 o 
   6   1  15       13.89       27.23      0.90 o 
   7   1  15        1.13        2.82      0.88 o 
   8   1  15     1307.07     1198.89     13.77 o 
   9   1  15       15.98        8.62      0.55 o 
  10   1  15      632.67      518.53      6.34 o 
  11   1  15      142.39      141.40      2.15 o 
  12   1  15       43.66       37.95      1.06 o 
  13   1  15       61.60       41.29      1.10 o 
  14   1  15      130.10      130.82      2.27 o 
  15   1  15       13.53       24.20      1.01 o 
  16   1  15       13.13       15.11      0.82 o 
  17   1  15       26.70       22.60      0.89 o 
  18   1  15       24.95       22.09      0.93 o 
  19   1  15       25.68       30.14      2.24 o 
   0   2  15      122.73      110.69      2.89 o 
   1   2  15      238.64      252.12      3.87 o 
   2   2  15        1.73        1.50      0.43 o 
   3   2  15        2.81        9.59      0.59 o 
   4   2  15      623.59      587.64      8.70 o 
   5   2  15      405.53      454.96      6.36 o 
   6   2  15      284.44      268.21      3.44 o 
   7   2  15     1942.53     2018.09     23.07 o 
   8   2  15        7.26       11.06      0.52 o 
   9   2  15      109.87      123.19      1.82 o 
  10   2  15       21.54       17.95      0.72 o 
  11   2  15      137.31      155.06      2.45 o 
  12   2  15      527.89      543.50      6.96 o 
  13   2  15      375.44      358.87      5.02 o 
  14   2  15        0.25        2.46      0.63 o 
  15   2  15      515.66      460.80      7.38 o 
  16   2  15       76.50       61.51      1.79 o 
  17   2  15        0.67        1.01      0.68 o 
  18   2  15        0.58        1.74      0.68 o 
  19   2  15        3.10        4.66      0.81 o 
   1   3  15      349.03      349.34      4.73 o 
   2   3  15      362.57      427.63      6.57 o 
   3   3  15       80.23       61.68      1.40 o 
   4   3  15      536.98      468.15     12.23 o 
   5   3  15       86.90       67.89      1.56 o 
   6   3  15     2827.07     2967.05     39.54 o 
   7   3  15       60.65       64.95      1.35 o 
   8   3  15       47.27       67.11      1.53 o 
   9   3  15       53.75       85.25      1.64 o 
  10   3  15        7.92        8.75      0.64 o 
  11   3  15      165.96      175.95      2.53 o 
  12   3  15      284.48      266.86      4.41 o 
  13   3  15      857.44      921.73     15.04 o 
  14   3  15      352.14      342.62      7.59 o 
  15   3  15      169.73      161.93      4.55 o 
  16   3  15       64.44       57.59      2.05 o 
  17   3  15       42.44       35.98      1.53 o 
  18   3  15       50.60       49.38      1.99 o 
   0   4  15     1014.99      916.99     18.60 o 
   1   4  15      477.48      524.83      8.58 o 
   2   4  15      637.52      676.03     11.62 o 
   3   4  15      320.90      303.92      5.44 o 
   4   4  15     2161.93     2056.25     34.28 o 
   5   4  15     1041.01     1119.55     19.06 o 
   6   4  15      185.42      178.45      3.25 o 
   7   4  15        1.90        4.63      0.73 o 
   8   4  15     2097.46     2248.92     36.67 o 
   9   4  15        0.29        2.57      0.77 o 
  10   4  15       21.43       22.43      1.82 o 
  11   4  15      392.36      423.57      7.12 o 
  12   4  15        9.52       12.37      1.03 o 
  13   4  15       62.95       51.21      1.46 o 
  14   4  15        9.21        5.80      0.83 o 
  15   4  15       10.85       10.44      0.87 o 
  16   4  15        1.26        1.83      0.64 o 
  17   4  15       17.05       13.63      2.56 o 
   1   5  15       29.34       22.54      0.94 o 
   2   5  15      135.42      104.85      2.37 o 
   3   5  15        1.48        1.33      0.72 o 
   4   5  15       78.31      103.02      2.66 o 
   5   5  15       43.91       40.40      2.18 o 
   6   5  15      108.54      114.57      2.83 o 
   7   5  15      187.55      165.72      3.59 o 
   8   5  15       82.56       98.82      2.39 o 
   9   5  15      126.28      115.18      2.59 o 
  10   5  15        0.21        1.86      1.32 o 
  11   5  15      349.01      359.17      6.46 o 
  12   5  15       21.03       22.17      1.07 o 
  13   5  15       45.00       36.20      1.29 o 
  14   5  15       89.87       90.40      2.28 o 
  15   5  15        9.34        7.13      1.48 o 
   0   6  15     1070.02     1169.84     22.36 o 
   1   6  15       24.82       51.18      1.51 o 
   2   6  15     1340.61     1314.95     28.20 o 
   3   6  15      123.26      125.96      2.67 o 
   4   6  15      995.05     1030.59     20.14 o 
   5   6  15        3.93        5.48      0.90 o 
   6   6  15      130.09      109.24      2.71 o 
   7   6  15       30.11       15.85      1.01 o 
   8   6  15       15.35       21.17      1.06 o 
   9   6  15      315.71      337.53      5.34 o 
  10   6  15       31.48       35.00      1.17 o 
  11   6  15        2.67        2.85      0.74 o 
  12   6  15      365.40      346.96      7.77 o 
   1   7  15        1.73        2.75      0.81 o 
   2   7  15       47.26       49.44      3.14 o 
   3   7  15        4.77        7.48      0.93 o 
   4   7  15        2.87        1.14      0.89 o 
   5   7  15        0.03        0.61      0.78 o 
   6   7  15        5.73        4.93      0.87 o 
   7   7  15        7.21        5.50      0.87 o 
   8   7  15        3.27        2.45      0.77 o 
   9   7  15        1.12       -0.64      1.09 o 
   0   0  16      174.71      221.65      4.91 o 
   1   0  16       20.47       11.51      1.27 o 
   2   0  16      321.43      267.28      5.21 o 
   3   0  16       12.28       31.52      1.34 o 
   4   0  16     1091.15     1023.28     20.47 o 
   5   0  16     1807.65     1889.57     38.57 o 
   6   0  16     1769.27     1853.55     38.47 o 
   7   0  16       59.16       31.86      1.52 o 
   8   0  16     1032.54     1083.13     19.38 o 
   9   0  16      388.61      349.58      6.44 o 
  10   0  16      178.24      222.48      4.14 o 
  11   0  16      515.61      534.92     10.05 o 
  12   0  16     1637.76     1560.25     31.50 o 
  13   0  16        0.33        1.05      0.82 o 
  14   0  16       54.64       26.11      1.40 o 
  15   0  16       26.06       10.67      1.09 o 
  16   0  16      393.61      364.32      7.90 o 
  17   0  16      183.37      186.37      4.14 o 
  18   0  16      240.32      243.59      5.58 o 
  19   0  16        2.80        3.24      1.42 o 
   1   1  16        2.11        3.22      0.32 o 
   2   1  16       53.54       75.94      1.32 o 
   3   1  16      107.89      150.55      2.67 o 
   4   1  16     1109.76     1148.72     16.23 o 
   5   1  16      195.77      172.79      2.74 o 
   6   1  16       57.43       27.85      0.85 o 
   7   1  16       37.28       46.64      1.13 o 
   8   1  16      169.99      210.81      2.91 o 
   9   1  16        9.27       24.82      0.87 o 
  10   1  16      274.56      343.06      4.28 o 
  11   1  16      294.12      246.57      3.32 o 
  12   1  16       13.82       13.25      0.74 o 
  13   1  16       21.36       22.93      0.85 o 
  14   1  16        2.26        5.24      0.64 o 
  15   1  16       24.20       26.78      1.08 o 
  16   1  16      112.73      124.68      2.28 o 
  17   1  16        3.29        3.41      0.64 o 
  18   1  16        2.63        0.50      0.85 o 
  19   1  16       14.09       14.85      1.12 o 
   0   2  16     5830.84     6040.90    116.20 o 
   1   2  16      599.42      508.57      7.51 o 
   2   2  16        7.16       12.46      0.97 o 
   3   2  16       62.45      102.66      2.14 o 
   4   2  16     2423.34     2077.25     37.89 o 
   5   2  16      498.48      481.55      7.70 o 
   6   2  16      222.69      223.86      2.98 o 
   7   2  16      189.30      111.73      2.04 o 
   8   2  16     1570.93     1539.02     18.81 o 
   9   2  16       61.76       55.92      1.27 o 
  10   2  16      537.48      506.68      6.52 o 
  11   2  16      473.80      430.60      5.70 o 
  12   2  16      184.32      202.29      2.97 o 
  13   2  16      172.34      204.81      2.95 o 
  14   2  16      803.63      745.16     14.61 o 
  15   2  16        0.68        1.71      0.61 o 
  16   2  16      252.26      225.72      5.55 o 
  17   2  16       56.19       40.11      1.70 o 
  18   2  16       88.54       93.63      3.35 o 
   1   3  16       27.48       31.83      0.95 o 
   2   3  16      137.97      153.46      3.30 o 
   3   3  16      554.84      629.67     12.46 o 
   4   3  16       26.01       21.99      0.96 o 
   5   3  16       22.81       11.58      0.75 o 
   6   3  16       76.37       77.80      2.08 o 
   7   3  16        1.01        0.70      0.57 o 
   8   3  16       45.90       43.52      1.16 o 
   9   3  16       13.75        9.72      0.79 o 
  10   3  16      757.21      712.21      9.50 o 
  11   3  16       65.19       85.21      2.13 o 
  12   3  16      229.55      213.80      3.66 o 
  13   3  16      661.59      636.55      9.34 o 
  14   3  16       16.92       18.52      1.25 o 
  15   3  16        1.85        0.00      0.71 o 
  16   3  16      185.17      178.41      3.24 o 
  17   3  16        1.52        2.18      0.83 o 
   0   4  16       52.78       45.29      1.60 o 
   1   4  16        1.07        2.75      0.63 o 
   2   4  16      857.01      834.09     12.74 o 
   3   4  16      146.63      152.99      2.98 o 
   4   4  16      614.24      713.64     12.43 o 
   5   4  16      577.14      605.53      9.88 o 
   6   4  16       61.29       78.51      1.98 o 
   7   4  16        9.78       14.84      0.96 o 
   8   4  16       56.95       60.61      1.94 o 
   9   4  16      887.58      951.32     15.37 o 
  10   4  16      921.75      903.28     14.52 o 
  11   4  16      150.53      176.60      4.36 o 
  12   4  16      628.64      640.90     17.10 o 
  13   4  16       15.08       13.03      0.93 o 
  14   4  16      121.03      117.55      3.24 o 
  15   4  16      185.49      192.05      3.82 o 
  16   4  16      153.82      168.04      4.54 o 
   1   5  16        8.69       12.19      0.88 o 
   2   5  16       81.82      104.05      2.57 o 
   3   5  16       61.20       47.71      1.55 o 
   4   5  16       45.61       46.68      1.63 o 
   5   5  16       29.70       32.37      1.29 o 
   6   5  16       35.86       15.29      1.04 o 
   7   5  16       15.58        9.01      1.00 o 
   8   5  16      244.30      263.15      5.20 o 
   9   5  16       50.07       51.49      1.73 o 
  10   5  16        0.28       -0.15      0.85 o 
  11   5  16      663.70      652.57     11.10 o 
  12   5  16      176.67      177.46      3.86 o 
  13   5  16        1.21        3.12      0.74 o 
  14   5  16      324.85      304.82      6.30 o 
   0   6  16       78.58       60.03      2.86 o 
   1   6  16       95.62       80.44      2.44 o 
   2   6  16       57.00       39.37      1.51 o 
   3   6  16        0.97        0.91      0.88 o 
   4   6  16      252.60      258.30      4.55 o 
   5   6  16        5.95        7.05      0.91 o 
   6   6  16      236.46      239.39      4.31 o 
   7   6  16      472.19      480.86      7.86 o 
   8   6  16       23.15       22.45      1.06 o 
   9   6  16        7.22        5.77      0.75 o 
  10   6  16        6.00        5.42      0.76 o 
  11   6  16        1.06        2.11      0.70 o 
  12   6  16        0.20       -0.25      0.91 o 
   1   7  16       58.06       52.38      1.73 o 
   2   7  16        2.85        5.35      0.94 o 
   3   7  16       24.90       22.87      1.28 o 
   4   7  16       49.99       39.25      1.60 o 
   5   7  16       16.74       16.21      1.16 o 
   6   7  16      195.74      183.81      4.83 o 
   7   7  16      130.11      106.39      3.35 o 
   8   7  16        9.20       13.19      1.31 o 
   1   1  17      917.63      962.09     11.29 o 
   2   1  17        3.09        2.06      0.43 o 
   3   1  17        0.72       13.44      0.80 o 
   4   1  17       71.80       70.51      1.53 o 
   5   1  17      102.68      164.12      2.74 o 
   6   1  17     1733.27     1584.14     21.75 o 
   7   1  17        4.18        2.26      0.60 o 
   8   1  17      586.84      607.34      7.62 o 
   9   1  17       20.74       24.11      0.83 o 
  10   1  17      844.75      889.61     10.44 o 
  11   1  17      278.14      249.40      3.61 o 
  12   1  17      415.91      393.86      5.43 o 
  13   1  17      230.37      235.50      4.17 o 
  14   1  17       14.20       16.49      0.82 o 
  15   1  17      177.58      169.82      3.70 o 
  16   1  17        9.09        9.96      0.73 o 
  17   1  17       93.73       84.76      1.79 o 
  18   1  17        4.93        3.63      0.75 o 
   0   2  17     1710.48     1675.04     32.59 o 
   1   2  17       10.54       21.72      0.87 o 
   2   2  17      331.49      332.76      4.65 o 
   3   2  17       10.23        8.48      0.66 o 
   4   2  17        0.55        5.96      0.83 o 
   5   2  17     1954.63     2063.78     32.23 o 
   6   2  17     2141.00     2256.70     37.21 o 
   7   2  17      246.18      256.95      3.69 o 
   8   2  17     1797.27     1723.96     22.12 o 
   9   2  17      136.99      128.21      2.14 o 
  10   2  17      407.91      397.08      5.48 o 
  11   2  17     1138.06     1093.24     16.93 o 
  12   2  17      129.34      120.86      2.13 o 
  13   2  17       89.89       75.67      1.86 o 
  14   2  17       43.09       26.77      1.04 o 
  15   2  17      181.69      160.67      2.83 o 
  16   2  17       30.12       23.79      1.09 o 
  17   2  17       69.99       59.88      1.74 o 
  18   2  17       28.79       30.02      1.56 o 
   1   3  17       78.37       59.93      1.56 o 
   2   3  17      231.54      304.38      5.23 o 
   3   3  17       24.03       25.14      1.01 o 
   4   3  17      417.16      403.52     10.83 o 
   5   3  17      321.44      306.94      7.15 o 
   6   3  17       96.12       79.79      1.85 o 
   7   3  17      642.24      553.21      8.38 o 
   8   3  17        1.63        1.64      0.58 o 
   9   3  17       56.79       34.67      1.36 o 
  10   3  17       87.24       95.22      2.05 o 
  11   3  17      263.65      223.03      3.36 o 
  12   3  17      222.56      200.08      2.98 o 
  13   3  17       96.83      105.74      2.08 o 
  14   3  17       97.54       85.38      2.57 o 
  15   3  17       17.74       16.70      0.96 o 
  16   3  17       66.22       63.17      1.85 o 
  17   3  17       29.81       26.39      1.60 o 
   0   4  17      835.93      865.54     16.38 o 
   1   4  17      193.54      199.02      3.14 o 
   2   4  17      707.63      616.74      9.56 o 
   3   4  17      547.22      480.77      7.65 o 
   4   4  17     2238.00     2425.99     37.24 o 
   5   4  17        2.22        2.65      0.74 o 
   6   4  17       82.56      102.60      2.42 o 
   7   4  17      186.00      178.61      3.37 o 
   8   4  17      342.77      330.44      6.06 o 
   9   4  17       97.90      114.88      2.78 o 
  10   4  17      307.83      358.82      6.20 o 
  11   4  17      113.90      121.83      2.91 o 
  12   4  17       95.09      121.96      3.62 o 
  13   4  17      119.97       82.12      3.69 o 
  14   4  17      175.89      181.20      4.17 o 
  15   4  17        4.36        5.37      0.86 o 
  16   4  17       91.15      105.65      6.82 o 
   1   5  17      115.55      112.37      2.88 o 
   2   5  17      104.30      128.46      2.57 o 
   3   5  17       35.02       24.14      1.17 o 
   4   5  17        6.78        3.14      0.71 o 
   5   5  17      271.96      279.58      4.81 o 
   6   5  17       95.06       95.30      2.23 o 
   7   5  17      199.91      205.94      4.44 o 
   8   5  17        0.14        1.42      0.82 o 
   9   5  17      142.61      182.44      3.99 o 
  10   5  17       61.73       48.55      1.74 o 
  11   5  17       40.86       35.14      1.39 o 
  12   5  17       38.37       32.50      1.52 o 
  13   5  17        1.76        3.32      0.70 o 
  14   5  17        3.06        3.41      0.98 o 
   0   6  17      442.40      350.71      8.31 o 
   1   6  17       98.63       98.62      2.67 o 
   2   6  17      228.61      233.92      4.77 o 
   3   6  17        0.56        6.35      0.95 o 
   4   6  17      417.02      461.01      6.76 o 
   5   6  17        2.08        5.02      0.76 o 
   6   6  17      198.42      209.96      3.83 o 
   7   6  17      119.49      139.31      2.85 o 
   8   6  17       27.29       29.23      1.34 o 
   9   6  17       31.64       24.39      1.08 o 
  10   6  17       13.25       16.44      1.00 o 
  11   6  17       36.95       33.43      1.84 o 
   1   7  17        3.78        2.32      1.26 o 
   2   7  17        0.51        0.91      0.87 o 
   3   7  17       54.67       66.48      2.33 o 
   4   7  17       11.25        7.84      1.01 o 
   5   7  17       23.93       25.52      1.52 o 
   6   7  17        3.31        3.58      1.00 o 
   7   7  17        0.81        1.19      1.33 o 
   0   0  18     4100.08     3983.57    135.72 o 
   1   0  18      528.55      533.55     10.56 o 
   2   0  18      640.39      682.76     13.27 o 
   3   0  18     3862.24     3822.30     74.55 o 
   4   0  18       53.26       64.39      1.95 o 
   5   0  18      480.10      444.63      9.39 o 
   6   0  18     4567.61     4687.28    103.90 o 
   7   0  18      910.84      845.90     18.64 o 
   8   0  18     3739.15     3513.51     75.59 o 
   9   0  18      252.01      271.92      5.97 o 
  10   0  18        4.62        7.98      0.91 o 
  11   0  18      664.89      627.38     13.83 o 
  12   0  18     1411.85     1470.13     28.47 o 
  13   0  18      209.21      211.74      4.31 o 
  14   0  18        5.81        9.19      1.15 o 
  15   0  18       80.09       95.98      2.96 o 
  16   0  18      175.55      167.65      4.12 o 
  17   0  18        0.15        0.43      0.88 o 
  18   0  18       89.04       79.45      4.09 o 
   1   1  18      173.23      156.37      2.36 o 
   2   1  18      257.25      284.87      4.19 o 
   3   1  18       90.40      101.22      1.78 o 
   4   1  18        0.26        0.78      0.51 o 
   5   1  18      230.19      216.28      3.45 o 
   6   1  18        2.38        2.43      0.58 o 
   7   1  18       10.45       10.95      0.99 o 
   8   1  18       13.63        9.94      0.95 o 
   9   1  18      706.74      748.95      8.82 o 
  10   1  18      949.79     1092.83     14.08 o 
  11   1  18      356.07      316.70      4.39 o 
  12   1  18      234.10      195.95      2.97 o 
  13   1  18      342.25      311.41      4.73 o 
  14   1  18       37.63       25.90      0.96 o 
  15   1  18        6.65        5.45      0.68 o 
  16   1  18        2.23        2.32      0.66 o 
  17   1  18        6.45        6.51      0.67 o 
  18   1  18       58.26       61.53      2.16 o 
   0   2  18     1128.50     1339.16     27.50 o 
   1   2  18     1157.43     1271.72     18.76 o 
   2   2  18      663.88      698.08     10.06 o 
   3   2  18      994.70      890.19     17.43 o 
   4   2  18     1669.64     1869.47     34.22 o 
   5   2  18        1.41        6.55      0.67 o 
   6   2  18      350.34      382.26      5.32 o 
   7   2  18     1446.00     1589.93     21.16 o 
   8   2  18      260.92      266.06      4.03 o 
   9   2  18       40.94       54.97      1.38 o 
  10   2  18      192.86      213.00      3.09 o 
  11   2  18      308.28      352.82      4.92 o 
  12   2  18      349.42      380.53      5.23 o 
  13   2  18        0.42        1.47      0.62 o 
  14   2  18      153.53      149.32      2.67 o 
  15   2  18        0.19        0.04      0.61 o 
  16   2  18      157.13      171.44      3.30 o 
  17   2  18      107.30       98.96      2.81 o 
   1   3  18      142.50      112.83      2.17 o 
   2   3  18        0.01        1.82      0.72 o 
   3   3  18      551.17      564.86     16.02 o 
   4   3  18      156.62      173.67      5.63 o 
   5   3  18       25.87       20.17      1.06 o 
   6   3  18      871.53      829.14     12.97 o 
   7   3  18       59.89       53.81      1.54 o 
   8   3  18       27.99       31.53      1.34 o 
   9   3  18      866.79      794.81     10.95 o 
  10   3  18        5.28        5.01      0.68 o 
  11   3  18      706.10      757.06     10.73 o 
  12   3  18       18.28       19.15      0.83 o 
  13   3  18      199.69      190.86      4.26 o 
  14   3  18      210.64      207.02      5.85 o 
  15   3  18        2.77        2.19      0.72 o 
  16   3  18       91.05       89.24      2.41 o 
  17   3  18       58.48       60.49      5.11 o 
   0   4  18      732.51      736.03     14.03 o 
   1   4  18      882.30      915.58     13.42 o 
   2   4  18       23.97       13.00      0.99 o 
   3   4  18      353.77      338.27      6.70 o 
   4   4  18        2.06        4.36      0.78 o 
   5   4  18       21.52       17.24      1.07 o 
   6   4  18        1.01       -0.22      0.70 o 
   7   4  18      330.37      298.04      5.17 o 
   8   4  18        1.51        1.83      0.88 o 
   9   4  18       36.60       19.82      1.20 o 
  10   4  18        1.67        1.75      0.77 o 
  11   4  18       13.77       12.34      0.93 o 
  12   4  18       19.56       17.20      1.04 o 
  13   4  18       52.96       49.96      1.54 o 
  14   4  18       70.23       63.25      2.58 o 
  15   4  18       29.86       30.13      1.31 o 
   1   5  18      122.46      120.37      2.64 o 
   2   5  18        0.02        0.47      0.75 o 
   3   5  18       64.22       46.27      1.79 o 
   4   5  18       56.60       49.39      1.65 o 
   5   5  18      172.11      193.16      3.45 o 
   6   5  18        0.12        1.56      0.74 o 
   7   5  18      333.76      344.69      6.70 o 
   8   5  18        3.76        5.05      0.93 o 
   9   5  18      285.45      279.50      6.08 o 
  10   5  18       10.65        9.47      1.02 o 
  11   5  18        2.56        0.90      0.90 o 
  12   5  18        3.31        4.08      0.88 o 
  13   5  18       11.10        9.28      0.93 o 
   0   6  18       65.12       80.82      3.31 o 
   1   6  18        1.30        3.03      0.83 o 
   2   6  18      100.74       83.70      2.31 o 
   3   6  18        0.05       -0.09      0.78 o 
   4   6  18        4.11        5.58      0.71 o 
   5   6  18      138.08      137.86      2.86 o 
   6   6  18       11.36       11.51      1.00 o 
   7   6  18       54.63       49.48      1.67 o 
   8   6  18        0.74        1.14      0.74 o 
   9   6  18       94.31       82.00      2.10 o 
  10   6  18        0.83        1.62      0.59 o 
   1   7  18        4.25        5.41      1.10 o 
   2   7  18       21.70       11.76      0.87 o 
   3   7  18        6.46        8.22      1.02 o 
   4   7  18       37.65       23.53      2.46 o 
   5   7  18        1.73        0.26      1.00 o 
   1   1  19      216.15      269.30      3.95 o 
   2   1  19        4.97        6.29      0.56 o 
   3   1  19       87.69       84.69      1.66 o 
   4   1  19      113.69      139.15      2.44 o 
   5   1  19        2.34       11.29      0.62 o 
   6   1  19      323.97      335.66      5.05 o 
   7   1  19        0.38        1.39      0.59 o 
   8   1  19      391.11      400.35      5.87 o 
   9   1  19      684.10      669.73      8.79 o 
  10   1  19       10.88       12.09      0.79 o 
  11   1  19     1726.86     1704.54     21.73 o 
  12   1  19       32.29       50.44      1.36 o 
  13   1  19       33.05       24.01      0.90 o 
  14   1  19       10.71       16.09      0.91 o 
  15   1  19      395.22      388.49      6.06 o 
  16   1  19        1.50        1.98      0.67 o 
  17   1  19      328.94      326.38      6.44 o 
  18   1  19        4.53        3.41      2.56 o 
   0   2  19       21.07       24.71      1.24 o 
   1   2  19     1045.84     1066.81     15.19 o 
   2   2  19      557.33      514.08      9.32 o 
   3   2  19      175.21      157.65      2.98 o 
   4   2  19      276.88      316.03      6.73 o 
   5   2  19      420.70      424.51      6.49 o 
   6   2  19      182.13      182.96      3.05 o 
   7   2  19     1778.59     1764.21     23.41 o 
   8   2  19       28.24       19.49      0.99 o 
   9   2  19      337.18      382.25      5.39 o 
  10   2  19      168.02      187.38      2.89 o 
  11   2  19      192.99      205.50      3.12 o 
  12   2  19      621.67      742.99     10.39 o 
  13   2  19       78.01       67.41      1.67 o 
  14   2  19        0.88        0.61      0.62 o 
  15   2  19       28.87       29.19      1.03 o 
  16   2  19        0.08        0.57      0.82 o 
  17   2  19       23.97       22.20      1.28 o 
   1   3  19      633.42      625.55      9.36 o 
   2   3  19      142.05      115.55      2.27 o 
   3   3  19      965.34      991.01     16.31 o 
   4   3  19        0.54        1.85      0.74 o 
   5   3  19       59.80       58.98      1.67 o 
   6   3  19       46.47       34.80      1.40 o 
   7   3  19      445.62      445.72      7.30 o 
   8   3  19      335.45      343.63      5.61 o 
   9   3  19      188.09      254.38      4.32 o 
  10   3  19        2.58        0.80      0.64 o 
  11   3  19      198.73      171.12      3.02 o 
  12   3  19        6.22        7.16      0.79 o 
  13   3  19      168.16      155.64      4.45 o 
  14   3  19       16.37       10.45      0.83 o 
  15   3  19       13.19       14.00      0.86 o 
  16   3  19        7.60        8.03      1.42 o 
   0   4  19       46.99       52.21      2.01 o 
   1   4  19       55.91       60.03      1.57 o 
   2   4  19      270.47      305.04      5.15 o 
   3   4  19      736.02      797.41     13.29 o 
   4   4  19      470.67      377.49      7.24 o 
   5   4  19       13.60       20.89      1.18 o 
   6   4  19      172.87      151.60      3.51 o 
   7   4  19      127.38      173.90      3.86 o 
   8   4  19       35.49       52.08      1.95 o 
   9   4  19       21.53       16.35      1.15 o 
  10   4  19       14.07       16.32      1.01 o 
  11   4  19       62.14       63.86      2.38 o 
  12   4  19        3.30        3.46      0.78 o 
  13   4  19       74.34       82.41      2.07 o 
  14   4  19        3.67        1.70      0.98 o 
   1   5  19       73.59       79.04      2.12 o 
   2   5  19        4.25       -0.15      0.76 o 
   3   5  19       50.93       46.89      1.57 o 
   4   5  19       84.10      106.28      2.49 o 
   5   5  19      770.43      716.43     12.39 o 
   6   5  19      295.52      300.58      5.70 o 
   7   5  19      145.72      151.02      3.79 o 
   8   5  19        0.45        0.79      0.86 o 
   9   5  19       21.59       13.22      1.14 o 
  10   5  19       44.27       42.93      1.72 o 
  11   5  19        9.19       10.10      1.02 o 
  12   5  19        1.54        2.13      0.85 o 
   0   6  19      601.03      620.92     18.57 o 
   1   6  19       89.03       76.34      2.10 o 
   2   6  19        0.90        2.70      0.81 o 
   3   6  19       54.20       71.55      2.03 o 
   4   6  19       69.12       53.96      1.77 o 
   5   6  19       60.69       66.54      1.92 o 
   6   6  19      129.72      130.19      2.92 o 
   7   6  19       32.47       40.20      1.49 o 
   8   6  19       86.34       81.90      2.41 o 
   9   6  19      127.90      130.60      3.60 o 
  10   6  19        3.89        1.70      1.70 o 
   1   7  19        0.06        0.39      0.73 o 
   2   7  19       56.41       49.42      5.11 o 
   3   7  19       20.03       11.93      2.56 o 
   4   7  19        0.35        1.70      2.56 o 
   0   0  20     1049.37     1149.85     39.86 o 
   1   0  20     3100.59     3247.00     76.63 o 
   2   0  20     1260.89     1316.70     29.79 o 
   3   0  20      858.26      789.91     15.85 o 
   4   0  20       36.51       44.14      1.67 o 
   5   0  20      483.64      454.62     12.75 o 
   6   0  20      541.12      643.26     16.05 o 
   7   0  20     6478.06     7092.98    149.79 o 
   8   0  20      177.05      189.70      4.63 o 
   9   0  20     1775.28     1978.70     32.90 o 
  10   0  20       81.28      106.19      2.65 o 
  11   0  20      139.43      151.17      3.83 o 
  12   0  20     1344.32     1423.45     30.99 o 
  13   0  20       90.45      126.48      3.30 o 
  14   0  20       95.05       88.53      3.28 o 
  15   0  20       90.29       92.98      2.74 o 
  16   0  20       15.90       10.32      1.06 o 
  17   0  20      160.53      177.17      5.81 o 
   1   1  20       39.71       32.71      1.33 o 
   2   1  20       19.40       12.37      0.72 o 
   3   1  20        1.48        2.62      0.64 o 
   4   1  20      168.79      133.02      2.33 o 
   5   1  20       15.05       28.16      1.14 o 
   6   1  20      620.32      569.64      9.06 o 
   7   1  20      823.51      891.19     14.18 o 
   8   1  20     1405.13     1488.99     21.83 o 
   9   1  20      262.34      232.76      3.60 o 
  10   1  20      166.46      165.15      2.66 o 
  11   1  20     1772.48     1850.62     24.54 o 
  12   1  20       60.62       79.42      1.65 o 
  13   1  20      668.19      617.66     10.03 o 
  14   1  20        0.16        0.25      0.65 o 
  15   1  20       16.75       11.92      0.75 o 
  16   1  20        2.33        0.47      0.62 o 
  17   1  20       54.24       61.94      3.81 o 
   0   2  20      214.17      165.70      3.69 o 
   1   2  20     2530.57     2477.24     32.71 o 
   2   2  20       60.68       80.80      2.83 o 
   3   2  20     1604.41     1705.01     27.86 o 
   4   2  20      155.43       98.30      2.50 o 
   5   2  20      376.93      410.72      6.13 o 
   6   2  20       55.30       46.32      1.28 o 
   7   2  20       26.31       20.21      0.86 o 
   8   2  20       29.95       33.30      1.07 o 
   9   2  20        2.68        3.39      0.64 o 
  10   2  20      119.22      104.52      1.83 o 
  11   2  20       57.16       87.61      1.83 o 
  12   2  20        0.23        1.57      0.64 o 
  13   2  20      117.45      158.59      2.65 o 
  14   2  20        0.18        0.28      0.61 o 
  15   2  20      110.32      113.12      2.56 o 
  16   2  20      117.36      108.43      3.08 o 
   1   3  20      189.50      168.72      2.87 o 
   2   3  20       34.74       16.46      1.07 o 
   3   3  20      100.63      126.67      2.79 o 
   4   3  20      124.61      116.68      2.64 o 
   5   3  20       57.49       40.70      1.45 o 
   6   3  20       23.66       15.36      1.07 o 
   7   3  20      577.91      570.57      9.11 o 
   8   3  20       27.13       22.82      0.99 o 
   9   3  20        7.94        5.64      0.89 o 
  10   3  20       43.88       53.20      1.60 o 
  11   3  20       40.91       30.10      1.33 o 
  12   3  20       76.08       68.37      1.82 o 
  13   3  20        0.56        0.45      0.73 o 
  14   3  20        0.18        2.37      0.89 o 
  15   3  20       11.14        7.92      0.82 o 
   0   4  20     1003.10     1021.93     21.22 o 
   1   4  20      251.07      241.92      4.17 o 
   2   4  20        4.57        5.22      0.86 o 
   3   4  20      415.50      446.78      7.44 o 
   4   4  20       12.58       12.50      1.21 o 
   5   4  20      683.09      734.16     14.30 o 
   6   4  20      103.76       90.85      2.46 o 
   7   4  20      352.79      345.33      6.33 o 
   8   4  20       12.34        8.45      0.91 o 
   9   4  20        2.15        2.29      0.80 o 
  10   4  20       32.63       24.07      1.14 o 
  11   4  20      260.99      279.87      4.73 o 
  12   4  20       21.51       16.12      1.04 o 
  13   4  20        6.17       10.44      1.12 o 
  14   4  20        1.86        2.77      0.86 o 
   1   5  20       41.27       36.73      1.27 o 
   2   5  20       50.42       44.19      1.40 o 
   3   5  20      176.65      209.00      3.90 o 
   4   5  20        4.57        3.80      0.76 o 
   5   5  20       80.48       94.01      2.36 o 
   6   5  20        6.29        5.40      0.85 o 
   7   5  20       76.53       82.20      2.37 o 
   8   5  20       54.70       56.26      1.89 o 
   9   5  20       30.16       28.87      1.42 o 
  10   5  20       41.94       37.77      1.70 o 
  11   5  20       12.63       11.66      1.00 o 
  12   5  20        7.45        8.09      0.98 o 
   0   6  20       41.92       35.19      1.69 o 
   1   6  20       58.54       56.33      1.92 o 
   2   6  20       42.12       44.02      1.53 o 
   3   6  20        5.22        6.43      0.82 o 
   4   6  20       20.53       15.90      0.84 o 
   5   6  20       17.23       14.38      0.91 o 
   6   6  20        0.84       -0.73      0.73 o 
   7   6  20       49.35       49.72      2.01 o 
   8   6  20       10.70        4.21      1.02 o 
   9   6  20       10.72        5.96      1.70 o 
   1   1  21       31.46       57.06      2.11 o 
   2   1  21      539.80      579.80      8.61 o 
   3   1  21       39.87       40.37      1.26 o 
   4   1  21       44.81       56.36      1.57 o 
   5   1  21       20.30        9.57      0.81 o 
   6   1  21       78.91       73.91      1.82 o 
   7   1  21       94.11       76.62      1.94 o 
   8   1  21      204.28      221.04      3.67 o 
   9   1  21       18.99       27.03      1.10 o 
  10   1  21      533.43      562.61      7.46 o 
  11   1  21      354.42      373.25      5.42 o 
  12   1  21      193.61      210.86      4.17 o 
  13   1  21      137.69      119.73      2.45 o 
  14   1  21       14.73       11.61      0.72 o 
  15   1  21      195.80      188.51      3.38 o 
  16   1  21      132.57      129.61      2.99 o 
   0   2  21      810.59      869.29     16.98 o 
   1   2  21       75.15       85.79      1.94 o 
   2   2  21        4.13        7.01      1.19 o 
   3   2  21       99.54      135.11      2.64 o 
   4   2  21        8.12        6.44      0.68 o 
   5   2  21     1287.50     1402.92     19.36 o 
   6   2  21     2232.36     2294.80     31.31 o 
   7   2  21      538.15      551.02      7.63 o 
   8   2  21      242.26      234.66      3.99 o 
   9   2  21      264.54      261.86      3.88 o 
  10   2  21       32.04       22.38      0.91 o 
  11   2  21       25.63       19.45      0.91 o 
  12   2  21       61.32       69.42      1.60 o 
  13   2  21      144.39      154.66      2.81 o 
  14   2  21       22.81       24.33      0.90 o 
  15   2  21      172.17      158.32      3.08 o 
  16   2  21        1.92        1.70      1.70 o 
   1   3  21       31.96       48.27      1.24 o 
   2   3  21        7.14       18.21      1.07 o 
   3   3  21      327.52      406.22      7.11 o 
   4   3  21       11.40       12.44      0.97 o 
   5   3  21       29.47       18.69      1.07 o 
   6   3  21       62.80       72.12      2.02 o 
   7   3  21      357.03      335.18      6.06 o 
   8   3  21       17.47       16.53      1.39 o 
   9   3  21       89.91      118.01      2.25 o 
  10   3  21        4.53        4.48      0.67 o 
  11   3  21       23.16       22.43      1.05 o 
  12   3  21       41.62       35.81      1.19 o 
  13   3  21      272.05      257.64      4.48 o 
  14   3  21      119.53      131.25      3.41 o 
  15   3  21       26.84       26.41      3.41 o 
   0   4  21      112.45      152.77      4.20 o 
   1   4  21      174.43      176.96      3.41 o 
   2   4  21       28.11       36.21      1.39 o 
   3   4  21        2.86        4.90      0.76 o 
   4   4  21      235.47      292.26      5.46 o 
   5   4  21      188.14      248.57      5.01 o 
   6   4  21       46.49       39.77      1.60 o 
   7   4  21      401.28      338.84      6.68 o 
   8   4  21      111.44      104.97      2.59 o 
   9   4  21       80.25       85.99      2.88 o 
  10   4  21      101.59      109.02      2.51 o 
  11   4  21      127.42      124.01      2.67 o 
  12   4  21       54.19       65.84      2.11 o 
  13   4  21      172.73      160.12      4.69 o 
   1   5  21       10.77       19.62      0.99 o 
   2   5  21      165.89      159.50      3.03 o 
   3   5  21        0.93        0.26      0.71 o 
   4   5  21       29.48       30.51      1.23 o 
   5   5  21       14.98       20.30      1.14 o 
   6   5  21        1.87        1.14      0.75 o 
   7   5  21       64.24       71.20      2.13 o 
   8   5  21        7.31        7.28      0.84 o 
   9   5  21        1.15       -0.50      0.73 o 
  10   5  21       55.65       59.15      1.73 o 
  11   5  21        0.25        1.07      0.70 o 
   0   6  21       80.31       45.04      2.95 o 
   1   6  21      110.12      105.80      2.88 o 
   2   6  21      288.28      265.73      5.01 o 
   3   6  21      335.52      325.27      7.12 o 
   4   6  21        6.40        2.63      0.93 o 
   5   6  21       65.01       49.98      1.69 o 
   6   6  21        0.88        0.00      0.62 o 
   7   6  21        2.31        0.21      0.70 o 
   0   0  22     2735.61     3047.61    122.69 o 
   1   0  22      867.51      753.17     22.29 o 
   2   0  22      533.09      683.36     20.48 o 
   3   0  22     6280.26     6817.54    161.41 o 
   4   0  22     2886.54     2884.84     69.02 o 
   5   0  22      403.15      458.88     14.75 o 
   6   0  22     3404.24     3432.32     85.25 o 
   7   0  22      195.07      229.86      6.68 o 
   8   0  22      554.98      655.80     15.40 o 
   9   0  22      223.78      226.93      4.91 o 
  10   0  22      243.46      173.00      4.52 o 
  11   0  22        1.54        9.18      1.06 o 
  12   0  22      183.21      167.19      3.86 o 
  13   0  22      172.27      174.20      5.92 o 
  14   0  22        2.46        2.17      1.02 o 
  15   0  22      137.23      156.41      5.66 o 
  16   0  22      229.59      241.49      7.35 o 
   1   1  22       10.13       19.93      1.65 o 
   2   1  22      434.70      391.49      7.56 o 
   3   1  22       34.98       41.54      1.58 o 
   4   1  22       47.15       81.82      3.25 o 
   5   1  22        3.04        2.06      0.70 o 
   6   1  22       56.82       62.42      1.60 o 
   7   1  22       16.68       21.24      1.04 o 
   8   1  22      245.01      232.42      3.72 o 
   9   1  22      131.33      124.58      2.33 o 
  10   1  22      103.92      122.57      2.25 o 
  11   1  22        7.48       10.57      0.72 o 
  12   1  22      203.56      197.52      3.51 o 
  13   1  22      103.09      116.49      2.44 o 
  14   1  22      266.40      271.01      4.96 o 
  15   1  22        3.91        2.03      0.72 o 
  16   1  22        5.58        4.26      1.24 o 
   0   2  22      451.53      364.45      9.77 o 
   1   2  22     1493.62     1516.08     25.90 o 
   2   2  22      614.06      643.10     10.67 o 
   3   2  22      297.41      280.23      5.08 o 
   4   2  22     1974.72     2039.90     30.86 o 
   5   2  22      153.50      152.72      2.71 o 
   6   2  22        0.98        3.73      0.63 o 
   7   2  22     1262.01     1371.94     19.92 o 
   8   2  22       19.26       30.20      1.52 o 
   9   2  22      124.37      176.38      3.12 o 
  10   2  22      490.30      493.04      7.39 o 
  11   2  22        0.50        0.91      0.63 o 
  12   2  22        1.01        2.69      0.71 o 
  13   2  22        0.45        1.09      0.67 o 
  14   2  22       69.10       75.11      2.35 o 
  15   2  22        0.25        0.26      1.11 o 
   1   3  22      109.54       84.26      1.94 o 
   2   3  22      689.37      591.14      9.23 o 
   3   3  22       41.89       44.56      1.41 o 
   4   3  22      632.94      596.65      9.33 o 
   5   3  22      145.22      144.60      2.89 o 
   6   3  22      165.75      126.47      2.75 o 
   7   3  22       84.67       86.45      2.08 o 
   8   3  22       33.77       24.98      0.99 o 
   9   3  22        1.18        3.32      0.64 o 
  10   3  22      278.01      263.85      6.75 o 
  11   3  22      150.50      137.41      4.86 o 
  12   3  22        1.41        2.88      0.67 o 
  13   3  22      159.62      148.47      3.66 o 
  14   3  22       19.81       19.93      2.56 o 
   0   4  22      125.35      127.23      4.55 o 
   1   4  22      152.32      159.67      3.02 o 
   2   4  22      193.20      200.32      3.63 o 
   3   4  22      170.11      173.07      3.48 o 
   4   4  22        2.03        2.17      0.75 o 
   5   4  22      588.64      539.57      9.55 o 
   6   4  22       23.11       17.79      1.09 o 
   7   4  22       36.18       43.31      1.47 o 
   8   4  22       84.63       74.75      2.28 o 
   9   4  22       20.36       22.37      1.07 o 
  10   4  22       78.73       96.32      2.48 o 
  11   4  22       44.85       51.10      2.47 o 
  12   4  22       27.48       23.89      1.81 o 
   1   5  22        2.27        0.57      1.02 o 
   2   5  22        0.83        1.74      0.66 o 
   3   5  22       79.12       64.51      1.63 o 
   4   5  22      196.10      185.45      3.70 o 
   5   5  22        7.17       14.24      0.85 o 
   6   5  22      110.19      105.97      2.43 o 
   7   5  22      128.16      112.75      2.48 o 
   8   5  22        6.08        4.73      0.74 o 
   9   5  22       14.15       16.10      0.84 o 
  10   5  22       24.48       19.12      1.86 o 
   0   6  22        8.87        5.26      1.84 o 
   1   6  22        0.39        0.62      0.68 o 
   2   6  22        4.71        4.69      0.90 o 
   3   6  22        0.39       -0.57      0.60 o 
   4   6  22       17.46        8.58      1.37 o 
   5   6  22        5.24        1.49      0.70 o 
   6   6  22        0.21       -1.20      1.20 o 
   1   1  23      286.10      243.26      5.64 o 
   2   1  23       76.23       66.65      2.11 o 
   3   1  23      821.70      838.73     15.95 o 
   4   1  23        2.82        1.10      0.73 o 
   5   1  23      222.70      200.13      4.16 o 
   6   1  23        3.29        3.56      0.65 o 
   7   1  23       61.34       57.73      1.53 o 
   8   1  23        6.99        3.88      0.85 o 
   9   1  23       14.23       24.31      0.97 o 
  10   1  23      156.30      155.15      2.60 o 
  11   1  23       75.38       63.57      1.51 o 
  12   1  23      223.69      231.15      3.64 o 
  13   1  23      108.71       93.87      1.95 o 
  14   1  23       33.25       33.58      1.29 o 
  15   1  23      118.78      128.83      4.51 o 
   0   2  23     1047.14     1062.89     26.52 o 
   1   2  23      206.98      219.41      4.85 o 
   2   2  23       14.45       12.55      0.95 o 
   3   2  23      265.12      246.74      5.29 o 
   4   2  23     1140.30     1225.36     17.80 o 
   5   2  23      286.09      305.40      4.94 o 
   6   2  23      606.49      666.21     10.03 o 
   7   2  23       43.19       45.00      1.38 o 
   8   2  23      155.49      172.35      3.79 o 
   9   2  23       60.16       53.12      1.58 o 
  10   2  23      104.61       90.14      2.25 o 
  11   2  23      120.57      106.59      2.14 o 
  12   2  23       13.20       10.89      0.80 o 
  13   2  23        5.73        1.66      0.72 o 
  14   2  23        0.47       -0.38      0.70 o 
   1   3  23       17.46        7.52      0.75 o 
   2   3  23        0.64        0.85      0.68 o 
   3   3  23      285.33      383.57      6.27 o 
   4   3  23       21.06       17.05      0.96 o 
   5   3  23      105.03       99.47      2.24 o 
   6   3  23       77.32       83.40      2.05 o 
   7   3  23      154.17      162.54      3.16 o 
   8   3  23      245.09      249.41      4.74 o 
   9   3  23        0.26        1.91      0.76 o 
  10   3  23       23.17       20.79      1.37 o 
  11   3  23       62.38       50.61      2.07 o 
  12   3  23       35.27       33.79      1.63 o 
  13   3  23        7.23       13.15      1.24 o 
   0   4  23        0.75        1.83      1.24 o 
   1   4  23       11.16       12.99      0.81 o 
   2   4  23      517.45      508.77      8.02 o 
   3   4  23        9.94        7.39      0.75 o 
   4   4  23      497.35      523.50      8.85 o 
   5   4  23        5.84       21.13      1.03 o 
   6   4  23       24.06       22.39      1.01 o 
   7   4  23       22.88       25.28      1.10 o 
   8   4  23      142.86      149.08      2.92 o 
   9   4  23        2.46        2.56      0.77 o 
  10   4  23      269.56      254.39      6.15 o 
  11   4  23        4.53        4.26      1.41 o 
   1   5  23       32.56       39.76      1.45 o 
   2   5  23       13.76        9.40      0.79 o 
   3   5  23       13.21       17.59      1.00 o 
   4   5  23      170.79      161.33      3.14 o 
   5   5  23       44.21       33.85      1.12 o 
   6   5  23        2.13        1.07      0.67 o 
   7   5  23        0.09       -0.59      0.59 o 
   8   5  23        0.77        0.14      0.61 o 
   9   5  23        1.66        3.41      1.20 o 
   0   6  23       51.87       33.23      2.56 o 
   1   6  23       15.48       19.68      1.09 o 
   2   6  23      229.73      193.40      8.52 o 
   3   6  23        4.48        5.18      1.20 o 
   0   0  24     1137.67     1288.23     52.82 o 
   1   0  24     1666.35     1790.01     51.51 o 
   2   0  24      170.46      196.06      6.91 o 
   3   0  24     1024.70      947.54     27.71 o 
   4   0  24      203.35      187.01      5.69 o 
   5   0  24      336.15      417.19     11.43 o 
   6   0  24     1106.02     1226.18     31.02 o 
   7   0  24      166.13      177.04      5.04 o 
   8   0  24      604.02      549.31     10.66 o 
   9   0  24        2.38        6.75      1.02 o 
  10   0  24       61.71       47.53      1.99 o 
  11   0  24       30.85       31.53      1.70 o 
  12   0  24      236.57      228.46      5.04 o 
  13   0  24       48.16       35.44      1.54 o 
  14   0  24       31.12       37.84      2.10 o 
   1   1  24      350.07      442.26      9.80 o 
   2   1  24      105.57       96.93      2.73 o 
   3   1  24       44.36       55.84      2.03 o 
   4   1  24        0.05        3.10      0.92 o 
   5   1  24        3.08        4.32      0.86 o 
   6   1  24      614.95      653.45     12.14 o 
   7   1  24       47.10       68.44      1.78 o 
   8   1  24        7.48        6.31      0.68 o 
   9   1  24       55.86       68.80      1.52 o 
  10   1  24      199.29      204.63      3.35 o 
  11   1  24       12.99       11.02      0.72 o 
  12   1  24        7.43        6.81      0.68 o 
  13   1  24      148.67      137.59      2.76 o 
  14   1  24       22.30       25.37      1.42 o 
   0   2  24      103.09       89.41      3.88 o 
   1   2  24       87.09       77.48      2.65 o 
   2   2  24      212.33      244.39      5.83 o 
   3   2  24      149.17      160.11      3.79 o 
   4   2  24       98.32      123.77      2.73 o 
   5   2  24      141.07      131.85      2.67 o 
   6   2  24      161.26      152.43      2.93 o 
   7   2  24      321.53      320.30      5.88 o 
   8   2  24      304.80      308.16      5.30 o 
   9   2  24       98.55       97.26      2.19 o 
  10   2  24      349.00      358.59      6.03 o 
  11   2  24        8.71        5.90      0.81 o 
  12   2  24       17.99       18.40      0.90 o 
  13   2  24       46.76       46.79      1.58 o 
   1   3  24       38.36       47.39      1.63 o 
   2   3  24      474.53      518.46      8.76 o 
   3   3  24      132.24      149.61      3.07 o 
   4   3  24        0.45        1.33      0.74 o 
   5   3  24        0.14        0.62      0.74 o 
   6   3  24        3.92       11.89      0.95 o 
   7   3  24       24.73       26.10      1.14 o 
   8   3  24       18.93       21.78      1.13 o 
   9   3  24       20.03       22.79      1.19 o 
  10   3  24      140.69      133.54      2.99 o 
  11   3  24       10.15        7.27      0.84 o 
  12   3  24       53.32       53.76      2.06 o 
   0   4  24        8.14       21.72      2.56 o 
   1   4  24       34.93       39.33      1.65 o 
   2   4  24      139.20      126.62      2.70 o 
   3   4  24      166.54      161.34      2.99 o 
   4   4  24      403.82      404.82      6.86 o 
   5   4  24        0.29        1.21      0.70 o 
   6   4  24       24.42       29.84      1.08 o 
   7   4  24      242.12      218.16      4.12 o 
   8   4  24        5.72        4.42      1.10 o 
   9   4  24        0.28        0.00      0.85 o 
  10   4  24      107.68      100.83      2.94 o 
   1   5  24       23.43       17.67      1.01 o 
   2   5  24      109.06       99.26      2.60 o 
   3   5  24        1.10        3.94      1.09 o 
   4   5  24        1.83       -0.57      0.62 o 
   5   5  24       29.70       24.52      1.08 o 
   6   5  24        1.60        0.00      1.23 o 
   7   5  24       10.23        9.29      0.85 o 
   1   1  25      331.31      347.39      7.87 o 
   2   1  25      602.56      653.38     13.84 o 
   3   1  25      133.76      148.99      4.03 o 
   4   1  25      293.71      320.90      7.43 o 
   5   1  25        0.06        2.13      0.93 o 
   6   1  25       27.29       29.20      1.36 o 
   7   1  25       45.23       31.06      1.33 o 
   8   1  25       31.67       27.85      1.18 o 
   9   1  25       95.59       98.52      2.12 o 
  10   1  25       55.33       55.35      1.82 o 
  11   1  25       42.25       47.06      1.59 o 
  12   1  25      173.18      169.30      3.12 o 
  13   1  25       23.49       22.59      1.18 o 
   0   2  25      837.10      731.19     21.69 o 
   1   2  25       70.83      103.13      3.17 o 
   2   2  25     1333.64     1361.59     32.14 o 
   3   2  25       29.42       35.86      1.88 o 
   4   2  25       26.81       33.35      1.58 o 
   5   2  25        3.26        4.31      0.82 o 
   6   2  25        7.10        6.04      0.80 o 
   7   2  25      129.39      153.54      2.97 o 
   8   2  25        3.73        1.87      0.72 o 
   9   2  25        9.57        7.95      0.77 o 
  10   2  25        1.92        0.27      0.63 o 
  11   2  25       21.53       24.59      1.65 o 
  12   2  25       61.74       62.36      2.16 o 
   1   3  25       63.58       62.16      1.95 o 
   2   3  25      354.36      361.56      6.83 o 
   3   3  25       29.53       41.09      1.60 o 
   4   3  25      372.74      394.14      6.79 o 
   5   3  25        1.05        1.70      1.14 o 
   6   3  25        1.13        1.34      0.81 o 
   7   3  25       17.51       20.72      1.15 o 
   8   3  25        0.14       -0.32      0.77 o 
   9   3  25        9.91       12.10      0.91 o 
  10   3  25        7.39        5.64      0.83 o 
  11   3  25        1.93        4.56      1.94 o 
   0   4  25      109.67      115.59      4.49 o 
   1   4  25        1.39        1.79      1.00 o 
   2   4  25      188.71      162.49      3.49 o 
   3   4  25      130.60      124.53      3.30 o 
   4   4  25        0.69        2.56      0.86 o 
   5   4  25      192.14      189.52      3.75 o 
   6   4  25      206.35      211.34      3.94 o 
   7   4  25       12.02       17.89      1.70 o 
   8   4  25      149.67      141.08      4.04 o 
   9   4  25        9.37        7.89      0.92 o 
   1   5  25        5.03        3.41      0.82 o 
   2   5  25        0.35        1.92      0.85 o 
   3   5  25        0.01       -0.21      0.85 o 
   4   5  25       10.23        6.55      1.00 o 
   5   5  25       34.81       41.65      4.69 o 
   6   5  25       71.24       84.35      5.11 o 
   0   0  26      128.26      164.44      8.52 o 
   1   0  26      143.84      157.02      5.07 o 
   2   0  26      340.76      358.36      9.64 o 
   3   0  26      188.07      187.72      5.56 o 
   4   0  26       85.16       79.42      4.06 o 
   5   0  26       37.16       35.10      2.66 o 
   6   0  26        8.93        4.87      1.24 o 
   7   0  26      484.34      550.77     11.58 o 
   8   0  26      301.68      303.51      6.79 o 
   9   0  26       52.16       59.05      4.67 o 
  10   0  26      630.89      606.25     15.37 o 
  11   0  26       57.13       58.59      2.25 o 
  12   0  26      197.88      157.83      6.38 o 
  13   0  26      137.88      126.40      5.70 o 
   1   1  26      157.64      160.76      4.26 o 
   2   1  26     2154.14     2224.68     45.16 o 
   3   1  26      165.74      195.89      4.97 o 
   4   1  26      407.92      437.66      9.76 o 
   5   1  26        0.01        0.27      0.77 o 
   6   1  26        5.22        4.76      1.04 o 
   7   1  26        6.98        2.56      0.83 o 
   8   1  26       86.21       76.40      2.03 o 
   9   1  26       13.74        7.65      0.82 o 
  10   1  26       11.10       11.98      0.86 o 
  11   1  26      178.74      169.79      3.30 o 
  12   1  26       30.86       27.68      1.33 o 
   0   2  26       14.68       25.26      2.04 o 
   1   2  26       40.00       48.13      2.13 o 
   2   2  26      243.23      260.66      6.17 o 
   3   2  26       13.74       14.17      1.28 o 
   4   2  26      102.66      108.66      3.17 o 
   5   2  26       57.30       83.69      2.83 o 
   6   2  26      291.74      275.19      5.06 o 
   7   2  26      130.04      136.55      3.41 o 
   8   2  26       86.13       85.50      2.35 o 
   9   2  26       52.00       64.77      1.97 o 
  10   2  26        0.36        2.03      0.68 o 
  11   2  26       31.82       27.72      1.56 o 
   1   3  26       26.69       26.59      1.33 o 
   2   3  26       61.03       42.66      1.72 o 
   3   3  26        6.33       12.44      1.24 o 
   4   3  26       67.34       77.51      2.25 o 
   5   3  26        5.74        5.45      1.00 o 
   6   3  26      149.74      154.63      3.75 o 
   7   3  26        0.56        0.25      0.73 o 
   8   3  26       13.13       12.27      1.16 o 
   9   3  26       54.12       47.90      2.15 o 
  10   3  26        0.11       -0.43      1.28 o 
   0   4  26        0.82        1.70      1.42 o 
   1   4  26      298.61      265.33      6.17 o 
   2   4  26        8.73       14.23      1.12 o 
   3   4  26       86.41      104.11      2.70 o 
   4   4  26      138.32      118.58      3.17 o 
   5   4  26      106.19      121.12      2.97 o 
   6   4  26        2.97        1.76      0.81 o 
   7   4  26       16.43       18.89      1.77 o 
   8   4  26        0.80        1.70      1.20 o 
   1   5  26        0.46        1.70      1.20 o 
   2   5  26        2.58        3.73      1.09 o 
   3   5  26       38.22       29.82      2.56 o 
   1   1  27       56.81       59.75      2.13 o 
   2   1  27      174.52      165.37      4.26 o 
   3   1  27        1.67        2.27      0.98 o 
   4   1  27      101.68       99.56      2.63 o 
   5   1  27      134.62      131.80      3.15 o 
   6   1  27       15.78       17.04      1.03 o 
   7   1  27       29.13       33.61      1.36 o 
   8   1  27       15.05       16.20      1.05 o 
   9   1  27       82.45       90.13      2.10 o 
  10   1  27       10.79       14.51      1.08 o 
  11   1  27       22.03       25.35      1.42 o 
   0   2  27       69.94       98.66      4.06 o 
   1   2  27      112.31      102.16      2.80 o 
   2   2  27       13.87        8.14      1.12 o 
   3   2  27       15.71       23.46      1.45 o 
   4   2  27        9.79       12.37      1.02 o 
   5   2  27        0.28        1.18      0.86 o 
   6   2  27       25.22       26.51      1.46 o 
   7   2  27      320.66      295.04      5.97 o 
   8   2  27        1.71        1.17      0.89 o 
   9   2  27      108.62       94.56      3.94 o 
  10   2  27       12.48       16.79      1.30 o 
   1   3  27        0.73        1.63      0.93 o 
   2   3  27        0.84        6.39      0.93 o 
   3   3  27       30.44       16.24      1.14 o 
   4   3  27       43.35       32.21      1.94 o 
   5   3  27       28.37       28.30      1.84 o 
   6   3  27        0.06        0.20      0.73 o 
   7   3  27       25.61       26.03      1.33 o 
   8   3  27        0.57        1.16      0.81 o 
   9   3  27       81.02       74.78      7.24 o 
   0   4  27       32.77       28.95      2.04 o 
   1   4  27       59.40       62.70      2.31 o 
   2   4  27      490.01      488.31     10.43 o 
   3   4  27        1.71        2.79      0.92 o 
   4   4  27       20.90       24.01      1.72 o 
   5   4  27      158.02      170.00      4.72 o 
   6   4  27       14.56       12.37      1.81 o 
   0   0  28       28.02       32.38      3.41 o 
   1   0  28      196.35      170.51      6.02 o 
   2   0  28       82.37       94.07      4.10 o 
   3   0  28      327.11      344.34      9.27 o 
   4   0  28       49.16       47.32      3.01 o 
   5   0  28        4.21        0.53      1.13 o 
   6   0  28        0.87       -0.92      0.92 o 
   7   0  28      186.11      173.90      4.70 o 
   8   0  28      125.74      130.40      3.68 o 
   9   0  28      203.46      195.45      5.98 o 
  10   0  28        9.49        6.90      1.09 o 
   1   1  28       38.06       40.09      1.70 o 
   2   1  28        0.05        0.57      0.98 o 
   3   1  28       66.54       78.74      2.65 o 
   4   1  28       47.37       42.43      1.88 o 
   5   1  28       36.46       39.71      1.60 o 
   6   1  28        0.03        0.22      0.70 o 
   7   1  28       12.06       14.80      0.85 o 
   8   1  28        7.72        4.17      0.75 o 
   9   1  28        3.33        7.44      0.82 o 
  10   1  28        5.86        2.17      0.92 o 
   0   2  28       36.57       52.57      2.87 o 
   1   2  28       80.65       91.97      2.49 o 
   2   2  28       41.87       39.50      1.65 o 
   3   2  28        7.26        8.29      1.02 o 
   4   2  28      137.71      140.15      3.26 o 
   5   2  28      317.06      317.25      5.95 o 
   6   2  28        0.01        1.11      0.86 o 
   7   2  28      105.86      121.04      3.23 o 
   8   2  28       50.01       30.40      1.42 o 
   9   2  28      141.76      145.69      9.37 o 
   1   3  28      113.74      119.57      3.17 o 
   2   3  28        5.72        9.33      0.93 o 
   3   3  28       82.15       74.90      2.21 o 
   4   3  28       22.50       19.84      2.11 o 
   5   3  28       14.80       16.85      1.08 o 
   6   3  28        0.63        1.03      0.81 o 
   7   3  28        0.19        1.14      0.98 o 
   0   4  28        4.94        4.69      1.20 o 
   1   4  28        5.58       10.86      1.09 o 
   2   4  28        2.17        0.43      0.70 o 
   3   4  28        0.16       -0.64      1.36 o 
   4   4  28        4.34       -1.70      1.70 o 
   1   1  29      172.32      166.63      3.88 o 
   2   1  29       11.70       17.97      1.28 o 
   3   1  29       13.33       12.95      1.04 o 
   4   1  29        0.01       -0.81      0.81 o 
   5   1  29       10.62        9.01      1.04 o 
   6   1  29        0.17        1.09      0.74 o 
   7   1  29       11.93        8.82      0.93 o 
   8   1  29        0.14        0.43      0.81 o 
   9   1  29       35.18       22.79      2.04 o 
   0   2  29       24.51        9.46      1.42 o 
   1   2  29        2.79        1.70      0.76 o 
   2   2  29       18.04       10.84      1.60 o 
   3   2  29      139.57      142.21      3.05 o 
   4   2  29        4.08        3.12      0.76 o 
   5   2  29       62.71       46.54      1.66 o 
   6   2  29        5.95       12.27      1.24 o 
   7   2  29       22.30       17.50      1.23 o 
   1   3  29        0.00       -0.43      0.85 o 
   2   3  29        1.31       -1.07      1.66 o 
   3   3  29       23.90       24.45      1.20 o 
   4   3  29        0.91        0.24      0.81 o 
   5   3  29       74.63       74.75      6.82 o 
   0   0  30      156.76      213.00     10.22 o 
   1   0  30        7.23        9.41      2.13 o 
   2   0  30      113.14      113.48      4.26 o 
   3   0  30      125.42       97.98      5.54 o 
   4   0  30        9.96       17.69      1.35 o 
   5   0  30        4.24        8.52      1.00 o 
   6   0  30       10.00       14.07      1.12 o 
   7   0  30      340.02      303.31     16.19 o 
   1   1  30       27.60       30.40      1.65 o 
   2   1  30        0.01        3.51      0.73 o 
   3   1  30        0.51        1.30      0.73 o 
   4   1  30       26.32       28.12      1.18 o 
   5   1  30        2.37        4.72      1.09 o 
   6   1  30       19.46       22.94      1.20 o 
   7   1  30       21.40       15.07      1.87 o 
   0   2  30       15.33       11.14      1.42 o 
   1   2  30       49.00       38.75      1.44 o 
   2   2  30       40.34       50.94      2.26 o 
   3   2  30       31.41       24.54      1.21 o 
   4   2  30      181.21      198.21      5.72 o 
   5   2  30        7.29        4.14      0.86 o 
   1   3  30      265.80      218.96     10.22 o 
   1   1  31       17.83       13.39      1.14 o 
   2   1  31        2.30        4.39      0.98 o 
   3   1  31       33.82       27.19      1.29 o 
   4   1  31        2.64        4.18      0.92 o 
   0   2  31       12.91       20.45      2.56 o 
   1   2  31        3.77        2.56      1.70 o 
   2   2  31        1.08       -0.85      1.70 o 
                                                 
